# Supplementary material for: CSF extracellular vesicle proteomics demonstrates altered protein homeostasis in amyotrophic lateral sclerosis
Source: Clin Proteomics. 2020 Aug 17;17:31. doi: 10.1186/s12014-020-09294-7 (PMC7433176; doi:10.1186/s12014-020-09294-7)
Supplement: Supplementary file 1 — Additional file 1: Table S1. Top 200 GO terms overrepresented in extracted EV proteome compared with the whole CSF proteome as identified in the CSF proteome resource. Table S2. Progenesis quantificaion and identifications data (non-normalised, non-transformed). Table S3. GO term enrichment using gene set enrichment analysis comparing ALS and healthy control (positive score indicates enrichment in upregulated proteins in ALS). Table S4. GO term overrepresentation analysis comparing ALS and healthy control (positive score indicates enrichment in upregulated proteins in ALS). Table S5. GO term enrichment using gene set enrichment analysis comparing ALS and C9orf72 positive patients (positive score indicates enrichment in upregulated in non C9orf72-associated ALS). Table S6. GO term overrepresentation analysis comparing ALS and C9orf72 positive patients (positive score indicates enrichment in upregulated proteins in non C9orf72-associated ALS). [file 12014_2020_9294_MOESM1_ESM.xlsx]

## Sheet: Additional table 1
Additional table 1. Top 200 GO terms overrepresented in extracted EV proteome compared with the whole CSF proteome as identified in the CSF proteome resourse.
	GO Term ID	GO Description	Link	Size	Overlap	Expected	Enrichment Ratio	p-value	FDR-adjusted p-value	Overlap genes (entrez)	Overlap genes (HGNC symbol)
1	GO:0005576	extracellular region	http://amigo.geneontology.org/amigo/term/GO:0005576	1598	716	536.488	1.33461	0	0	1;2;12;59;60;102;165;173;176;183;197;203;213;214;220;223;226;230;259;276;301;302;307;308;309;310;311;333;335;336;338;341;344;345;347;348;350;351;358;377;378;383;387;391;396;397;403;427;445;462;476;477;481;483;491;492;537;563;567;575;629;633;642;682;683;684;710;712;713;714;715;716;717;718;720;722;725;727;729;730;731;732;733;735;760;770;781;823;826;830;832;847;866;869;873;922;928;929;948;953;960;96…	BLMH;TGM3;SERPINB12;CTSD;GLRX;GRIA4;ASAH1;HP;COMP;SBSPON;PSMA4;HSPA6;B2M;KRT10;SBSN;PSMA6;CTSA;DSC1;PSMB1;TGM1;KRT13;PSMB6;FCGBP;BASP1;GM2A;CPA4;EZR;FCN2;CCN3;LSR;FLG2;KRT2;EFNB1;DSG2;CACNA2D1;NPEPPS;CD5L;CTSH;S100A8;ALDH1A3;KRT78;SLURP2;S100A14;CHGB;YWHAE;PSMA5;VWF;FLG;FLNA;RAB11B;SERPINB2;SLC7A5;NCAM1;JUP;KRT27;PSMB3;HPR;KRT73;HBA1;GAPDH;VPS37B;KRT77;PPIB;PGK1;NELL2;APOH;CLEC3B;FAT2;HBB;PSMB2;H…
2	GO:0044421	extracellular region part	http://amigo.geneontology.org/amigo/term/GO:0044421	1401	684	470.35	1.45424	0	0	1;2;12;59;60;102;165;173;176;183;197;203;213;214;220;223;226;230;259;276;301;302;307;308;309;310;311;333;335;336;338;341;344;345;347;348;350;351;358;377;378;383;387;391;396;397;403;427;445;462;476;477;481;483;491;492;537;563;567;575;629;633;642;682;683;684;710;712;713;714;715;716;717;718;720;722;725;727;729;730;731;732;733;735;760;781;823;826;830;832;847;866;873;922;928;929;948;953;960;963;966;96…	BLMH;TGM3;SERPINB12;CTSD;GLRX;GRIA4;ASAH1;HP;COMP;SBSPON;PSMA4;HSPA6;B2M;KRT10;SBSN;PSMA6;CTSA;DSC1;PSMB1;TGM1;KRT13;PSMB6;FCGBP;BASP1;GM2A;CPA4;EZR;FCN2;CCN3;LSR;KRT2;EFNB1;DSG2;CACNA2D1;NPEPPS;CD5L;CTSH;S100A8;ALDH1A3;KRT78;SLURP2;S100A14;CHGB;YWHAE;PSMA5;VWF;FLG;FLNA;RAB11B;SERPINB2;SLC7A5;NCAM1;JUP;KRT27;PSMB3;HPR;KRT73;HBA1;GAPDH;VPS37B;KRT77;PPIB;PGK1;APOH;CLEC3B;FAT2;HBB;PSMB2;HSPA8;QSOX1;…
3	GO:0005615	extracellular space	http://amigo.geneontology.org/amigo/term/GO:0005615	1323	647	444.164	1.45667	0	0	1;2;12;59;60;102;165;173;183;197;203;213;214;220;223;226;230;259;276;301;302;307;308;309;310;311;335;336;338;341;344;345;347;348;350;351;358;377;378;383;387;391;396;397;403;427;445;462;476;481;483;491;537;563;567;575;629;633;642;682;683;684;710;712;713;714;715;716;717;718;720;722;725;727;729;730;731;732;733;735;760;781;823;826;830;832;847;866;873;922;928;929;948;953;960;963;966;967;975;998;1071;1…	BLMH;TGM3;SERPINB12;CTSD;GLRX;ASAH1;HP;COMP;PSMA4;HSPA6;B2M;KRT10;SBSN;PSMA6;CTSA;DSC1;PSMB1;TGM1;KRT13;PSMB6;FCGBP;BASP1;GM2A;CPA4;EZR;FCN2;LSR;KRT2;EFNB1;DSG2;CACNA2D1;NPEPPS;CD5L;CTSH;S100A8;ALDH1A3;KRT78;SLURP2;S100A14;CHGB;YWHAE;PSMA5;VWF;FLNA;RAB11B;SERPINB2;SLC7A5;JUP;KRT27;PSMB3;HPR;KRT73;HBA1;GAPDH;VPS37B;KRT77;PPIB;PGK1;APOH;CLEC3B;FAT2;HBB;PSMB2;HSPA8;QSOX1;GANAB;DPYSL2;CPN2;KRT1;KRT25…
4	GO:0031982	vesicle	http://amigo.geneontology.org/amigo/term/GO:0031982	1309	632	439.463	1.43812	0	0	1;2;12;59;60;102;160;165;173;183;197;203;213;214;220;223;226;230;259;276;301;302;307;308;309;310;311;335;336;338;344;345;347;348;350;351;358;377;378;383;387;391;396;397;403;427;445;462;476;477;481;483;491;492;537;563;567;629;633;642;682;683;684;710;715;717;718;720;727;729;730;731;732;733;735;760;781;823;826;830;832;847;866;873;928;929;948;953;960;963;966;967;975;998;1071;1072;1113;1114;1116;1152;…	BLMH;TGM3;SERPINB12;CTSD;GLRX;GRIA4;ASAH1;FYCO1;HP;COMP;GJA1;PSMA4;HSPA6;B2M;KRT10;CYBB;SBSN;DSG1;PSMA6;CTSA;DSC1;PSMB1;TGM1;KRT13;PSMB6;FCGBP;BASP1;GM2A;EZR;FCN2;LSR;FLG2;KRT2;EFNB1;DSG2;CACNA2D1;NPEPPS;CTSH;S100A8;ALDH1A3;KRT78;S100A14;CHGB;YWHAE;PSMA5;VWF;FLNA;RAB11B;SLC7A5;JUP;VAMP3;KRT27;PSMB3;HPR;KRT73;HBA1;GAPDH;VPS37B;KRT77;PPIB;PGK1;APOH;CLEC3B;FAT2;HBB;PSMB2;HSPA8;TMEM198;QSOX1;GANAB;DP…
5	GO:0043230	extracellular organelle	http://amigo.geneontology.org/amigo/term/GO:0043230	992	559	333.039	1.67848	0	0	1;2;12;59;60;102;165;173;183;197;203;213;214;220;223;226;230;259;276;301;302;307;308;309;310;311;335;336;338;345;347;348;350;351;358;377;378;387;391;396;397;403;427;445;462;476;477;481;483;491;492;537;563;567;629;633;642;682;683;684;710;715;717;718;720;727;729;730;731;732;733;735;760;781;823;826;830;832;847;866;873;928;929;953;960;963;966;967;975;998;1071;1072;1116;1152;1191;1192;1213;1272;1278;1…	BLMH;TGM3;CTSD;GLRX;GRIA4;ASAH1;HP;COMP;PSMA4;HSPA6;B2M;KRT10;SBSN;PSMA6;CTSA;DSC1;PSMB1;TGM1;KRT13;PSMB6;FCGBP;BASP1;GM2A;EZR;FCN2;LSR;KRT2;EFNB1;DSG2;CACNA2D1;NPEPPS;CTSH;S100A8;ALDH1A3;KRT78;S100A14;YWHAE;PSMA5;VWF;FLNA;RAB11B;SLC7A5;JUP;KRT27;PSMB3;HPR;KRT73;HBA1;GAPDH;VPS37B;KRT77;PPIB;PGK1;APOH;CLEC3B;FAT2;HBB;PSMB2;HSPA8;QSOX1;GANAB;DPYSL2;CPN2;KRT1;KRT25;CAPN1;FLNB;PLCD1;ITM2B;SERPINB3;DS…
6	GO:1903561	extracellular vesicle	http://amigo.geneontology.org/amigo/term/GO:1903561	992	559	333.039	1.67848	0	0	1;2;12;59;60;102;165;173;183;197;203;213;214;220;223;226;230;259;276;301;302;307;308;309;310;311;335;336;338;345;347;348;350;351;358;377;378;387;391;396;397;403;427;445;462;476;477;481;483;491;492;537;563;567;629;633;642;682;683;684;710;715;717;718;720;727;729;730;731;732;733;735;760;781;823;826;830;832;847;866;873;928;929;953;960;963;966;967;975;998;1071;1072;1116;1152;1191;1192;1213;1272;1278;1…	BLMH;TGM3;CTSD;GLRX;GRIA4;ASAH1;HP;COMP;PSMA4;HSPA6;B2M;KRT10;SBSN;PSMA6;CTSA;DSC1;PSMB1;TGM1;KRT13;PSMB6;FCGBP;BASP1;GM2A;EZR;FCN2;LSR;KRT2;EFNB1;DSG2;CACNA2D1;NPEPPS;CTSH;S100A8;ALDH1A3;KRT78;S100A14;YWHAE;PSMA5;VWF;FLNA;RAB11B;SLC7A5;JUP;KRT27;PSMB3;HPR;KRT73;HBA1;GAPDH;VPS37B;KRT77;PPIB;PGK1;APOH;CLEC3B;FAT2;HBB;PSMB2;HSPA8;QSOX1;GANAB;DPYSL2;CPN2;KRT1;KRT25;CAPN1;FLNB;PLCD1;ITM2B;SERPINB3;DS…
7	GO:0070062	extracellular exosome	http://amigo.geneontology.org/amigo/term/GO:0070062	979	549	328.674	1.67035	0	0	1;2;12;59;60;102;165;173;183;197;203;213;214;220;223;226;230;259;276;301;302;307;308;309;310;311;335;336;338;345;347;348;350;351;358;377;378;387;391;396;397;403;427;445;462;476;481;483;491;537;563;567;629;633;642;682;683;684;710;715;717;718;720;727;729;730;731;732;733;735;760;781;823;826;830;832;847;866;873;928;929;953;960;963;966;967;975;998;1071;1072;1116;1152;1191;1192;1213;1272;1278;1284;1291…	BLMH;TGM3;CTSD;GLRX;ASAH1;HP;COMP;PSMA4;HSPA6;B2M;KRT10;SBSN;PSMA6;CTSA;DSC1;PSMB1;TGM1;KRT13;PSMB6;FCGBP;BASP1;GM2A;EZR;FCN2;LSR;KRT2;EFNB1;DSG2;CACNA2D1;NPEPPS;CTSH;S100A8;ALDH1A3;KRT78;S100A14;YWHAE;PSMA5;VWF;FLNA;RAB11B;SLC7A5;JUP;KRT27;PSMB3;HPR;KRT73;HBA1;GAPDH;VPS37B;KRT77;PPIB;PGK1;APOH;CLEC3B;FAT2;HBB;PSMB2;HSPA8;QSOX1;GANAB;DPYSL2;CPN2;KRT1;KRT25;CAPN1;FLNB;PLCD1;ITM2B;SERPINB3;DSP;S100…
8	GO:0031012	extracellular matrix	http://amigo.geneontology.org/amigo/term/GO:0031012	314	182	105.418	1.72647	0	0	1;2;12;165;176;197;259;301;302;307;308;309;311;333;335;345;348;350;462;563;633;710;712;713;714;977;1000;1101;1116;1191;1277;1278;1280;1281;1282;1284;1291;1292;1293;1294;1303;1306;1307;1311;1370;1404;1462;1463;1464;1476;1509;1605;1634;1690;1842;1893;1992;2147;2162;2192;2199;2200;2202;2243;2244;2266;2312;2331;2335;2817;2822;3263;3273;3339;3371;3483;3490;3697;3698;3700;3827;3848;3908;3909;3910;3911;…	CTSD;COMP;SBSPON;CCN3;S100A8;VWF;FLG;NCAM1;APOH;CLEC3B;CPN2;KRT1;PTX3;PSAP;ECM1;SSC5D;BCAN;APOC3;LAMC1;SERPINA5;ITIH5;ANXA2;AZGP1;CHAD;LTBP4;HSPG2;IGFBP7;EMILIN1;ACAN;NCAN;CFP;HSP90B1;FBN1;LAMA3;APLP1;LRRC17;FN1;APOE;FGA;CSPG4;OMD;COL14A1;RARRES2;COL4A2;TNC;HRG;MYOC;BGN;FGB;LAMA1;THBS4;MFAP4;COL6A3;ECM2;IMPG2;LTBP1;COL18A1;DCN;ANXA1;LAMA2;PKM;HMCN1;ITIH2;HTRA1;TGM2;CHI3L1;SERPINA3;S100A9;PODN;TGF…
9	GO:0062023	collagen-containing extracellular matrix	http://amigo.geneontology.org/amigo/term/GO:0062023	254	166	85.274	1.94667	0	0	1;2;12;165;176;197;259;301;302;307;308;309;311;333;335;345;348;350;462;563;633;710;712;713;714;977;1000;1191;1277;1278;1280;1281;1282;1284;1291;1292;1293;1294;1303;1306;1307;1311;1404;1462;1464;1476;1509;1605;1634;1690;1842;1893;1992;2147;2162;2192;2199;2200;2202;2243;2244;2266;2312;2331;2335;2817;3263;3273;3339;3371;3490;3697;3698;3700;3827;3848;3908;3909;3910;3911;3912;3913;3915;3956;3959;4052;…	CTSD;COMP;SBSPON;CCN3;S100A8;VWF;FLG;NCAM1;APOH;CLEC3B;KRT1;PSAP;ECM1;SSC5D;APOC3;LAMC1;SERPINA5;ITIH5;ANXA2;AZGP1;LTBP4;HSPG2;IGFBP7;EMILIN1;ACAN;CFP;HSP90B1;FBN1;LAMA3;APLP1;FN1;APOE;FGA;CSPG4;OMD;COL14A1;COL4A2;TNC;HRG;MYOC;BGN;FGB;LAMA1;THBS4;MFAP4;COL6A3;ECM2;IMPG2;LTBP1;COL18A1;DCN;ANXA1;LAMA2;PKM;HMCN1;ITIH2;HTRA1;TGM2;SERPINA3;S100A9;PODN;ITIH1;F13A1;COL3A1;S100A7;LAMB1;ORM2;VWA1;FBN3;OGN…
10	GO:0072562	blood microparticle	http://amigo.geneontology.org/amigo/term/GO:0072562	86	77	28.8723	2.66692	0	0	1;2;12;60;173;183;197;213;259;308;335;336;348;462;629;710;713;714;715;716;718;720;722;731;733;735;922;1191;1192;1356;1370;2040;2147;2162;2220;2243;2244;2266;2335;2638;2934;3039;3043;3075;3078;3240;3250;3263;3273;3306;3310;3312;3512;3697;3698;3700;3827;3848;3959;4478;5004;5005;5216;5340;5345;5444;5627;5644;6386;6513;6521;7018;7448;7534;8542;8547;100293534	HP;HSPA6;FCN2;CD5L;HPR;HBA1;HBB;HSPA8;CPN2;KRT1;C1R;C3;CFB;MSN;FN1;APOE;HSPA2;FGA;HRG;FGB;CP;PON1;C8A;APOA2;APOL1;ITIH2;CLIC1;SLC2A1;SERPINA3;ITIH1;F13A1;ORM2;FCN3;PROS1;VTN;A1BG;GC;AHSG;LGALS3BP;C8G;ACTB;SERPINF2;SERPING1;FGG;C1QB;TF;CLU;YWHAZ;HPX;STOM;SERPINC1;ORM1;C9;A2M;SDCBP;JCHAIN;CFH;ALB;PRSS1;F2;CFHR1;PLG;AFM;APOA1;SLC4A1;KNG1;ANXA5;ITIH4;PFN1;C4BPA;AMBP;C4A;C1QC;GSN;AGT;C1S;C4B_2
11	GO:0043227	membrane-bounded organelle	http://amigo.geneontology.org/amigo/term/GO:0043227	1995	756	669.77	1.12874	3.55271e-15	1.86679e-13	1;2;12;24;59;60;102;109;125;160;165;173;176;183;197;203;213;214;220;223;226;230;259;276;301;302;307;308;309;310;311;335;336;338;341;344;345;347;348;350;351;358;373;377;378;383;387;391;396;397;403;427;444;445;462;476;477;481;483;491;492;537;563;567;629;633;642;682;683;684;710;715;717;718;720;727;729;730;731;732;733;735;760;781;823;826;830;832;847;866;873;928;929;948;953;960;963;966;967;975;987;988…	BLMH;TGM3;SERPINB12;ILK;CTSD;GLRX;GRIA4;RDH14;ASAH1;FYCO1;HP;COMP;GJA1;PSMA4;SDR9C7;HSPA6;LRRK1;B2M;KRT10;CYBB;MAN2A2;SBSN;DSG1;PSMA6;SYCP1;CTSA;DSC1;CASP14;PSMB1;TGM1;KRT13;PSMB6;FCGBP;BASP1;GM2A;EZR;FCN2;CCN3;LSR;FLG2;KRT2;EFNB1;DSG2;SGCE;GASK1B;MLF2;CACNA2D1;NPEPPS;CTSH;S100A8;ALDH1A3;KRT78;S100A14;CHGB;YWHAE;PSMA5;VWF;FLG;FLNA;RAB11B;SLC7A5;NCAM1;JUP;VAMP3;KRT27;PSMB3;HPR;KRT73;PERP;HBA1;GAPD…
12	GO:0044433	cytoplasmic vesicle part	http://amigo.geneontology.org/amigo/term/GO:0044433	497	242	166.855	1.45036	8.99281e-15	4.33154e-13	1;2;12;102;160;197;213;226;230;301;302;309;310;335;338;348;350;351;383;387;391;427;537;567;682;683;684;710;718;823;847;928;929;948;960;963;966;967;1113;1116;1191;1213;1363;1471;1476;1509;1512;1535;1536;1675;1823;1828;1832;1893;1956;1992;2040;2043;2153;2162;2171;2207;2209;2243;2244;2266;2319;2335;2348;2512;2548;2665;2683;2697;2760;2821;2893;2923;2934;2950;3039;3043;3113;3122;3123;3125;3127;3240;32…	SERPINB12;CTSD;GRIA4;ASAH1;HP;GJA1;HSPA6;B2M;CYBB;DSG1;CTSA;DSC1;PSMB1;GM2A;FLG2;CTSH;S100A8;PSMA5;VWF;RAB11B;JUP;VAMP3;HBA1;VPS37B;APOH;CLEC3B;HBB;HSPA8;QSOX1;KRT1;CAPN1;ITM2B;SERPINB3;MICALL1;DSP;S100A11;GAA;GSTP1;PTX3;PSAP;APOB;ECM1;LRP1;PKP1;C3;ARG1;SERPINA5;F5;ANXA2;STAB1;PRSS3;PTPRC;CAT;FERMT3;MYOF;BST1;FABP5;ANTXR1;GDI2;NPC2;BST2;NDRG1;CD9;ANXA7;FCER1G;PPIA;CFP;HSP90B1;VPS37C;CLTC;CEMIP;EP…
13	GO:0097708	intracellular vesicle	http://amigo.geneontology.org/amigo/term/GO:0097708	685	308	229.971	1.3393	5.27134e-13	2.34372e-11	1;2;12;102;160;197;213;226;230;301;302;309;310;311;335;336;338;344;345;348;350;351;383;387;391;397;427;476;477;483;537;567;633;682;683;684;710;718;823;847;928;929;948;960;963;966;967;998;1113;1114;1116;1191;1213;1277;1294;1317;1363;1471;1476;1509;1512;1535;1536;1675;1803;1823;1828;1832;1893;1956;1992;2040;2043;2153;2162;2171;2207;2209;2243;2244;2266;2317;2319;2335;2348;2512;2548;2665;2683;2697;27…	SERPINB12;CTSD;GRIA4;ASAH1;FYCO1;HP;GJA1;HSPA6;B2M;CYBB;DSG1;CTSA;DSC1;PSMB1;GM2A;EZR;FLG2;CTSH;S100A8;CHGB;YWHAE;PSMA5;VWF;RAB11B;JUP;VAMP3;HBA1;VPS37B;PPIB;APOH;CLEC3B;HBB;HSPA8;TMEM198;QSOX1;GANAB;KRT1;CAPN1;FLNB;ITM2B;SERPINB3;MICALL1;DSP;S100A11;GAA;LACRT;GSTP1;PTX3;PSAP;APOB;ECM1;LRP1;PKP1;C3;APOC3;ARG1;SERPINA5;F5;PDGFRB;ANXA2;STAB1;PRSS3;PTPRC;CAT;FERMT3;MYOF;BST1;FABP5;ANTXR1;ARHGDIB;GDI…
14	GO:0031410	cytoplasmic vesicle	http://amigo.geneontology.org/amigo/term/GO:0031410	683	307	229.3	1.33886	6.24167e-13	2.57692e-11	1;2;12;102;160;197;213;226;230;301;302;309;310;311;335;336;338;344;345;348;350;351;383;387;391;397;427;476;477;483;537;567;633;682;683;684;710;718;823;847;928;929;948;960;963;966;967;998;1113;1114;1116;1191;1213;1277;1294;1317;1363;1471;1476;1509;1512;1535;1536;1675;1803;1823;1828;1832;1893;1956;1992;2040;2043;2153;2162;2171;2207;2209;2243;2244;2266;2317;2319;2335;2348;2512;2548;2665;2683;2697;27…	SERPINB12;CTSD;GRIA4;ASAH1;FYCO1;HP;GJA1;HSPA6;B2M;CYBB;DSG1;CTSA;DSC1;PSMB1;GM2A;EZR;FLG2;CTSH;S100A8;CHGB;YWHAE;PSMA5;VWF;RAB11B;JUP;VAMP3;HBA1;VPS37B;PPIB;APOH;CLEC3B;HBB;HSPA8;TMEM198;QSOX1;GANAB;KRT1;CAPN1;FLNB;ITM2B;SERPINB3;MICALL1;DSP;S100A11;GAA;LACRT;GSTP1;PTX3;PSAP;APOB;ECM1;LRP1;PKP1;C3;APOC3;ARG1;SERPINA5;F5;PDGFRB;ANXA2;STAB1;PRSS3;PTPRC;CAT;FERMT3;MYOF;BST1;FABP5;ANTXR1;ARHGDIB;GDI…
15	GO:0043226	organelle	http://amigo.geneontology.org/amigo/term/GO:0043226	2138	791	717.779	1.10201	7.79599e-13	2.73368e-11	1;2;12;24;59;60;102;109;125;160;165;173;176;183;197;203;213;214;220;223;226;230;259;276;301;302;307;308;309;310;311;335;336;338;341;344;345;347;348;350;351;358;373;377;378;383;387;391;396;397;403;427;444;445;462;476;477;481;483;491;492;493;537;563;567;575;629;633;642;682;683;684;710;715;717;718;720;727;729;730;731;732;733;735;760;781;823;826;830;832;847;866;873;928;929;948;953;960;963;966;967;975…	BLMH;TGM3;SERPINB12;ILK;CTSD;GLRX;GRIA4;RDH14;ASAH1;FYCO1;HP;COMP;GJA1;PSMA4;SDR9C7;HSPA6;LRRK1;B2M;KRT10;CYBB;MAN2A2;SBSN;DSG1;PSMA6;SYCP1;CTSA;DSC1;CASP14;PSMB1;TGM1;KRT13;PSMB6;FCGBP;BASP1;GM2A;EZR;FCN2;CCN3;LSR;FLG2;KRT2;EFNB1;DSG2;SGCE;GASK1B;MLF2;KRT23;CACNA2D1;CLDN5;NPEPPS;CTSH;S100A8;ALDH1A3;KRT78;S100A14;CHGB;YWHAE;PSMA5;VWF;FLG;FLNA;RAB11B;SLC7A5;NCAM1;JUP;VAMP3;KRT27;PSMB3;HPR;KRT73;PE…
16	GO:0005924	cell-substrate adherens junction	http://amigo.geneontology.org/amigo/term/GO:0005924	161	97	54.0516	1.79458	8.51319e-13	2.73368e-11	60;102;214;301;308;309;387;391;567;575;682;823;847;928;960;966;975;977;998;1000;1072;1213;1464;1535;1605;1803;1956;2037;2195;2316;2317;2319;2665;2697;2783;2923;2934;3055;3309;3312;3315;3339;3371;3611;3685;3688;3689;3728;3936;4035;4082;4267;4478;4627;4921;5159;5216;5478;5479;5754;5788;5879;5880;5898;5962;6237;6278;6386;7052;7070;7106;7184;7414;7430;7529;7531;7532;7534;8773;8829;8895;9590;10015;102…	ILK;GJA1;B2M;EZR;YWHAE;FLNA;JUP;PPIB;HSPA8;CAPN1;FLNB;MYH9;LRP1;PDGFRB;PTPRC;CAT;YWHAG;HSPG2;GDI2;CD9;HSPB1;PPIA;HSP90B1;CFL1;CLTC;MSN;AHNAK;CD99L2;PTK7;CSPG4;EGFR;HSPA5;ADAM10;ALCAM;CDC42;TNC;CHP1;ANXA1;SNAP23;TSPAN4;RHOG;SH3KBP1;RAC1;CD44;TGM2;FAT1;S100A7;ITGAV;DPP4;PDCD6IP;GNB2;ACTB;GNA13;FLOT2;ANXA6;CAP1;EPB41L2;YWHAZ;NRP1;CD151;VCL;ITGB2;CD99;ITGB1;CD59;HCK;SDCBP;DDR2;YWHAB;THY1;CDH2;AKAP12;…
17	GO:0005925	focal adhesion	http://amigo.geneontology.org/amigo/term/GO:0005925	161	97	54.0516	1.79458	8.51319e-13	2.73368e-11	60;102;214;301;308;309;387;391;567;575;682;823;847;928;960;966;975;977;998;1000;1072;1213;1464;1535;1605;1803;1956;2037;2195;2316;2317;2319;2665;2697;2783;2923;2934;3055;3309;3312;3315;3339;3371;3611;3685;3688;3689;3728;3936;4035;4082;4267;4478;4627;4921;5159;5216;5478;5479;5754;5788;5879;5880;5898;5962;6237;6278;6386;7052;7070;7106;7184;7414;7430;7529;7531;7532;7534;8773;8829;8895;9590;10015;102…	ILK;GJA1;B2M;EZR;YWHAE;FLNA;JUP;PPIB;HSPA8;CAPN1;FLNB;MYH9;LRP1;PDGFRB;PTPRC;CAT;YWHAG;HSPG2;GDI2;CD9;HSPB1;PPIA;HSP90B1;CFL1;CLTC;MSN;AHNAK;CD99L2;PTK7;CSPG4;EGFR;HSPA5;ADAM10;ALCAM;CDC42;TNC;CHP1;ANXA1;SNAP23;TSPAN4;RHOG;SH3KBP1;RAC1;CD44;TGM2;FAT1;S100A7;ITGAV;DPP4;PDCD6IP;GNB2;ACTB;GNA13;FLOT2;ANXA6;CAP1;EPB41L2;YWHAZ;NRP1;CD151;VCL;ITGB2;CD99;ITGB1;CD59;HCK;SDCBP;DDR2;YWHAB;THY1;CDH2;AKAP12;…
18	GO:0030055	cell-substrate junction	http://amigo.geneontology.org/amigo/term/GO:0030055	161	97	54.0516	1.79458	8.51319e-13	2.73368e-11	60;102;214;301;308;309;387;391;567;575;682;823;847;928;960;966;975;977;998;1000;1072;1213;1464;1535;1605;1803;1956;2037;2195;2316;2317;2319;2665;2697;2783;2923;2934;3055;3309;3312;3315;3339;3371;3611;3685;3688;3689;3728;3936;4035;4082;4267;4478;4627;4921;5159;5216;5478;5479;5754;5788;5879;5880;5898;5962;6237;6278;6386;7052;7070;7106;7184;7414;7430;7529;7531;7532;7534;8773;8829;8895;9590;10015;102…	ILK;GJA1;B2M;EZR;YWHAE;FLNA;JUP;PPIB;HSPA8;CAPN1;FLNB;MYH9;LRP1;PDGFRB;PTPRC;CAT;YWHAG;HSPG2;GDI2;CD9;HSPB1;PPIA;HSP90B1;CFL1;CLTC;MSN;AHNAK;CD99L2;PTK7;CSPG4;EGFR;HSPA5;ADAM10;ALCAM;CDC42;TNC;CHP1;ANXA1;SNAP23;TSPAN4;RHOG;SH3KBP1;RAC1;CD44;TGM2;FAT1;S100A7;ITGAV;DPP4;PDCD6IP;GNB2;ACTB;GNA13;FLOT2;ANXA6;CAP1;EPB41L2;YWHAZ;NRP1;CD151;VCL;ITGB2;CD99;ITGB1;CD59;HCK;SDCBP;DDR2;YWHAB;THY1;CDH2;AKAP12;…
19	GO:0005882	intermediate filament	http://amigo.geneontology.org/amigo/term/GO:0005882	57	45	19.1363	2.35155	1.63203e-12	4.9648e-11	1674;1832;2312;3728;3848;3849;3850;3852;3853;3854;3855;3856;3857;3858;3860;3861;3866;3868;3872;3880;3881;3882;3884;3886;3888;3889;3891;4000;4744;5317;8689;8829;23499;23581;25984;54474;125113;144501;147183;192666;196374;319101;338785;342574;374454	KRT10;CASP14;KRT13;KRT2;KRT23;KRT78;FLG;JUP;KRT27;KRT73;KRT77;KRT1;KRT25;DSP;KRT14;KRT16;KRT24;DES;PKP1;LMNA;KRT17;KRT31;KRT6B;KRT32;KRT20;KRT5;KRT9;KRT15;KRT35;KRT7;KRT80;KRT36;KRT82;MACF1;KRT3;NRP1;NEFH;KRT19;KRT85;KRT83;KRT8;KRT6A;KRT33B;KRT222;KRT79
20	GO:0070161	anchoring junction	http://amigo.geneontology.org/amigo/term/GO:0070161	218	120	73.1879	1.63961	9.38116e-12	2.71116e-10	60;102;214;301;302;308;309;387;391;567;575;682;823;847;928;960;966;975;977;998;1000;1072;1213;1464;1535;1605;1674;1803;1823;1825;1828;1829;1832;1956;2037;2195;2196;2316;2317;2319;2665;2683;2697;2783;2923;2934;3055;3309;3312;3315;3339;3371;3611;3685;3688;3689;3728;3936;4035;4067;4082;4267;4478;4627;4921;5159;5216;5317;5478;5479;5754;5788;5879;5880;5898;5962;6237;6278;6282;6386;7052;7070;7106;7184;…	ILK;GJA1;B2M;DSG1;DSC1;EZR;DSG2;YWHAE;FLNA;JUP;PERP;PPIB;FAT2;HSPA8;CAPN1;FLNB;DSP;S100A11;MYH9;DES;LRP1;PKP1;PDGFRB;PLPP3;ANXA2;PTPRC;CAT;YWHAG;HSPG2;GDI2;NDRG1;CD9;HSPB1;PPIA;HSP90B1;CFL1;CLTC;MSN;AHNAK;CD99L2;PTK7;CSPG4;EGFR;HSPA5;DLG5;ADAM10;ALCAM;CDC42;PARK7;TNC;CHP1;DSC3;ANXA1;SNAP23;TSPAN4;RHOG;SH3KBP1;HMCN1;RAC1;CD44;TGM2;FAT1;S100A7;ITGAV;LYN;DPP4;PDCD6IP;BAIAP2;GNB2;ACTB;GNA13;FLOT2;ANX…
21	GO:0045111	intermediate filament cytoskeleton	http://amigo.geneontology.org/amigo/term/GO:0045111	61	46	20.4792	2.24618	1.67812e-11	4.61884e-10	1674;1832;2312;3728;3848;3849;3850;3852;3853;3854;3855;3856;3857;3858;3860;3861;3866;3868;3872;3880;3881;3882;3884;3886;3888;3889;3891;4000;4744;5317;6279;8689;8829;23499;23581;25984;54474;125113;144501;147183;192666;196374;319101;338785;342574;374454	KRT10;CASP14;KRT13;KRT2;KRT23;S100A8;KRT78;FLG;JUP;KRT27;KRT73;KRT77;KRT1;KRT25;DSP;KRT14;KRT16;KRT24;DES;PKP1;LMNA;KRT17;KRT31;KRT6B;KRT32;KRT20;KRT5;KRT9;KRT15;KRT35;KRT7;KRT80;KRT36;KRT82;MACF1;KRT3;NRP1;NEFH;KRT19;KRT85;KRT83;KRT8;KRT6A;KRT33B;KRT222;KRT79
22	GO:0030141	secretory granule	http://amigo.geneontology.org/amigo/term/GO:0030141	378	184	126.904	1.44992	4.40503e-11	1.15732e-09	1;2;12;102;197;213;226;230;302;310;311;335;350;351;383;387;391;427;567;682;683;684;710;718;823;847;928;929;948;960;963;966;967;998;1113;1114;1116;1191;1277;1363;1471;1476;1509;1512;1535;1536;1675;1823;1828;1832;1893;1992;2040;2153;2162;2171;2207;2243;2244;2266;2319;2335;2512;2548;2665;2683;2760;2773;2821;2934;2950;3043;3240;3273;3310;3312;3320;3326;3481;3671;3684;3685;3689;3699;3700;3728;3827;384…	SERPINB12;CTSD;ASAH1;HP;HSPA6;B2M;CYBB;DSG1;CTSA;DSC1;PSMB1;GM2A;FLG2;CTSH;S100A8;CHGB;PSMA5;VWF;JUP;VAMP3;APOH;CLEC3B;HBB;HSPA8;QSOX1;KRT1;CAPN1;SERPINB3;DSP;S100A11;GAA;LACRT;GSTP1;PTX3;PSAP;ECM1;PKP1;C3;ARG1;SERPINA5;F5;ANXA2;PRSS3;PTPRC;CAT;FERMT3;BST1;FABP5;GDI2;NPC2;BST2;CD9;ANXA7;STXBP1;FCER1G;PPIA;CFP;FN1;FGA;SELENOP;ITGAM;RAB7A;PNP;KLK6;SLC44A2;ADAM10;RARRES2;CDC42;CALML5;SIRPA;CD53;HRG;…
23	GO:0098805	whole membrane	http://amigo.geneontology.org/amigo/term/GO:0098805	425	200	142.683	1.40171	2.55005e-10	6.40838e-09	102;160;301;302;309;310;338;348;351;373;383;387;391;445;476;477;481;483;493;537;567;682;683;684;847;928;929;948;960;963;966;967;1000;1113;1213;1272;1291;1356;1363;1509;1535;1536;1605;1803;1823;1828;1832;1947;1956;2040;2043;2171;2207;2209;2319;2348;2548;2629;2683;2697;2767;2770;2771;2773;2782;2783;2817;2822;2893;2923;3055;3113;3122;3123;3125;3127;3312;3326;3684;3685;3688;3689;3916;3920;3945;4035;4…	SERPINB12;CTSD;GRIA4;RDH14;GJA1;B2M;CYBB;DSG1;CTSA;DSC1;EZR;EFNB1;RAB11B;VAMP3;VPS37B;PGK1;HSPA8;ITM2B;MICALL1;DSP;GAA;PSAP;APOB;LRP1;PKP1;ARG1;SERPINA5;ANXA2;STAB1;PTPRC;CAT;MYOF;BST1;FABP5;ANTXR1;BST2;NDRG1;CD9;ANXA7;ATP2B4;FCER1G;VPS37C;CLTC;CEMIP;EPHA4;SORL1;PKD1;AHNAK;APOE;HLA-DRB3;GBA;GNAI1;ITGAM;EGFR;RAB7A;HLA-DPA1;SLC44A2;MYADM;ADAM10;GPNMB;PARK7;PTPRS;GNAI2;SIRPA;CD53;MYOC;CP;SELPLG;MARC…
24	GO:0005912	adherens junction	http://amigo.geneontology.org/amigo/term/GO:0005912	210	113	70.5022	1.60279	2.81028e-10	6.7681e-09	60;102;214;301;302;308;309;387;391;567;575;682;823;847;928;960;966;975;977;998;1000;1072;1213;1464;1535;1605;1674;1803;1832;1956;2037;2195;2196;2316;2317;2319;2665;2697;2783;2923;2934;3055;3309;3312;3315;3339;3371;3611;3685;3688;3689;3728;3936;4035;4067;4082;4267;4478;4627;4921;5159;5216;5317;5478;5479;5754;5788;5879;5880;5898;5962;6237;6278;6282;6386;7052;7070;7106;7184;7414;7430;7529;7531;7532;…	ILK;GJA1;B2M;EZR;YWHAE;FLNA;JUP;PPIB;FAT2;HSPA8;CAPN1;FLNB;DSP;S100A11;MYH9;DES;LRP1;PKP1;PDGFRB;PLPP3;ANXA2;PTPRC;CAT;YWHAG;HSPG2;GDI2;NDRG1;CD9;HSPB1;PPIA;HSP90B1;CFL1;CLTC;MSN;AHNAK;CD99L2;PTK7;CSPG4;EGFR;HSPA5;DLG5;ADAM10;ALCAM;CDC42;PARK7;TNC;CHP1;ANXA1;SNAP23;TSPAN4;RHOG;SH3KBP1;HMCN1;RAC1;CD44;TGM2;FAT1;S100A7;ITGAV;LYN;DPP4;PDCD6IP;BAIAP2;GNB2;ACTB;GNA13;FLOT2;ANXA6;CAP1;EPB41L2;YWHAZ;NRP…
25	GO:0031983	vesicle lumen	http://amigo.geneontology.org/amigo/term/GO:0031983	193	105	64.7948	1.6205	5.61574e-10	1.29836e-08	1;2;12;197;213;226;230;302;335;338;348;350;351;383;567;710;718;847;1116;1191;1476;1509;1512;1675;1893;1956;1992;2153;2162;2171;2243;2244;2266;2335;2512;2665;2760;2821;2934;2950;3039;3043;3240;3263;3273;3310;3312;3320;3326;3481;3671;3699;3700;3728;3827;3959;4057;4069;4860;5004;5005;5199;5223;5265;5267;5274;5315;5340;5345;5476;5478;5552;5627;5686;5689;5768;5806;5919;6278;6279;6280;6282;6288;6317;63…	CTSD;HP;HSPA6;B2M;CTSA;PSMB1;GM2A;CTSH;S100A8;PSMA5;VWF;JUP;HBA1;APOH;CLEC3B;HBB;HSPA8;QSOX1;SERPINB3;S100A11;GSTP1;PTX3;APOB;ECM1;C3;ARG1;F5;ANXA2;CAT;FERMT3;FABP5;GDI2;NPC2;PPIA;CFP;HSP90B1;FN1;APOE;FGA;SELENOP;EGFR;PNP;RARRES2;HRG;CFD;FGB;PKM;CHI3L1;LYZ;ITIH3;SERPINA3;SERPINA4;S100A9;F13A1;S100A7;ORM2;PROS1;A1BG;THBS1;AHSG;HRNR;LGALS3BP;SERPINF2;FAM3C;SERPING1;FGG;SAA1;SERPINA1;TIMP2;CAP1;SERP…
26	GO:0060205	cytoplasmic vesicle lumen	http://amigo.geneontology.org/amigo/term/GO:0060205	192	104	64.4591	1.61343	9.59578e-10	2.13322e-08	1;2;12;197;213;226;230;302;335;338;348;350;351;383;567;710;718;847;1116;1191;1476;1509;1512;1675;1893;1992;2153;2162;2171;2243;2244;2266;2335;2512;2665;2760;2821;2934;2950;3039;3043;3240;3263;3273;3310;3312;3320;3326;3481;3671;3699;3700;3728;3827;3959;4057;4069;4860;5004;5005;5199;5223;5265;5267;5274;5315;5340;5345;5476;5478;5552;5627;5686;5689;5768;5806;5919;6278;6279;6280;6282;6288;6317;6386;64…	CTSD;HP;HSPA6;B2M;CTSA;PSMB1;GM2A;CTSH;S100A8;PSMA5;VWF;JUP;HBA1;APOH;CLEC3B;HBB;HSPA8;QSOX1;SERPINB3;S100A11;GSTP1;PTX3;APOB;ECM1;C3;ARG1;F5;ANXA2;CAT;FERMT3;FABP5;GDI2;NPC2;PPIA;CFP;HSP90B1;FN1;APOE;FGA;SELENOP;PNP;RARRES2;HRG;CFD;FGB;PKM;CHI3L1;LYZ;ITIH3;SERPINA3;SERPINA4;S100A9;F13A1;S100A7;ORM2;PROS1;A1BG;THBS1;AHSG;HRNR;LGALS3BP;SERPINF2;FAM3C;SERPING1;FGG;SAA1;SERPINA1;TIMP2;CAP1;SERPINB1;…
27	GO:0099503	secretory vesicle	http://amigo.geneontology.org/amigo/term/GO:0099503	407	189	136.64	1.3832	3.76394e-09	8.05763e-08	1;2;12;102;197;213;226;230;302;310;311;335;350;351;383;387;391;427;567;682;683;684;710;718;823;847;928;929;948;960;963;966;967;998;1113;1114;1116;1191;1277;1363;1471;1476;1509;1512;1535;1536;1675;1823;1828;1832;1893;1992;2040;2153;2162;2171;2207;2243;2244;2266;2319;2335;2512;2548;2665;2683;2760;2773;2821;2934;2950;3043;3240;3273;3310;3312;3320;3326;3481;3671;3684;3685;3689;3699;3700;3728;3827;384…	SERPINB12;CTSD;ASAH1;HP;HSPA6;B2M;CYBB;DSG1;CTSA;DSC1;PSMB1;GM2A;FLG2;CTSH;S100A8;CHGB;PSMA5;VWF;RAB11B;JUP;VAMP3;APOH;CLEC3B;HBB;HSPA8;QSOX1;KRT1;CAPN1;SERPINB3;DSP;S100A11;GAA;LACRT;GSTP1;PTX3;PSAP;ECM1;PKP1;C3;ARG1;SERPINA5;F5;ANXA2;PRSS3;PTPRC;CAT;FERMT3;BST1;FABP5;GDI2;NPC2;BST2;CD9;ANXA7;STXBP1;FCER1G;PPIA;CFP;FN1;FGA;SELENOP;ITGAM;RAB7A;PNP;KLK6;SLC44A2;ADAM10;RARRES2;CDC42;PTPRS;CALML5;SI…
28	GO:0034774	secretory granule lumen	http://amigo.geneontology.org/amigo/term/GO:0034774	180	97	60.4304	1.60515	5.41908e-09	1.11865e-07	1;2;12;197;213;226;230;302;335;350;351;383;567;710;718;847;1116;1191;1476;1509;1512;1675;1893;1992;2153;2162;2171;2243;2244;2266;2335;2512;2665;2760;2821;2934;2950;3240;3273;3310;3312;3320;3326;3481;3671;3699;3700;3728;3827;3959;4057;4069;4860;5004;5005;5199;5223;5265;5267;5274;5315;5340;5345;5476;5478;5552;5627;5686;5689;5768;5806;5919;6278;6279;6280;6282;6317;6386;6414;7018;7057;7077;7123;7276;…	CTSD;HP;HSPA6;B2M;CTSA;PSMB1;GM2A;CTSH;S100A8;PSMA5;VWF;JUP;APOH;CLEC3B;HSPA8;QSOX1;SERPINB3;S100A11;GSTP1;PTX3;ECM1;C3;ARG1;F5;ANXA2;CAT;FERMT3;FABP5;GDI2;NPC2;PPIA;CFP;FN1;FGA;SELENOP;PNP;RARRES2;HRG;CFD;FGB;PKM;CHI3L1;LYZ;ITIH3;SERPINA3;SERPINA4;S100A9;F13A1;S100A7;ORM2;PROS1;A1BG;THBS1;AHSG;HRNR;LGALS3BP;SERPINF2;FAM3C;SERPING1;FGG;SERPINA1;TIMP2;CAP1;SERPINB1;TF;CLU;APP;CSTB;VCL;TOLLIP;ORM1;…
29	GO:0030139	endocytic vesicle	http://amigo.geneontology.org/amigo/term/GO:0030139	98	60	32.901	1.82365	1.09618e-08	2.18479e-07	160;311;335;338;348;567;928;948;1213;1535;1536;1803;1956;2209;2317;2319;2893;2923;2934;3039;3043;3113;3122;3123;3125;3127;3240;3263;3320;3685;3916;3920;4035;4057;4218;4920;5869;5878;5880;5898;5906;6233;6288;6812;7018;7184;7879;8685;8773;9230;9341;10890;11151;23166;30011;51762;57214;81035;122618;100506658	GRIA4;HP;B2M;CYBB;RAB11B;VAMP3;HBA1;HBB;FLNB;APOB;LRP1;STAB1;CD9;STXBP1;HSP90B1;CLTC;CEMIP;APOE;HLA-DRB3;EGFR;RAB7A;HLA-DPA1;OCLN;MARCO;AP2A1;SNAP23;SH3KBP1;LAMP1;CD36;ITGAV;DPP4;CORO1A;HLA-DRA;ROR2;RAB5B;SAA1;FLOT2;RPS27A;TF;HPX;PLD4;HLA-DRB1;LAMP2;RAB5C;COLEC12;LTF;FCGR1A;RAB10;CYBA;RAP1A;HLA-DRB5;APOA1;RAC2;ANXA11;PDIA3;RALA;RAB8A;GSN;HSP90AA1;RAB8B
30	GO:0012505	endomembrane system	http://amigo.geneontology.org/amigo/term/GO:0012505	1086	433	364.597	1.18761	1.32686e-08	2.55641e-07	1;2;12;102;109;160;176;197;213;226;230;301;302;307;309;310;311;335;336;338;341;344;345;347;348;350;351;358;373;377;378;383;387;391;403;427;444;445;462;476;477;492;537;567;633;682;683;684;710;718;720;781;823;847;928;929;948;960;963;966;967;987;998;1000;1113;1114;1116;1191;1192;1213;1277;1278;1280;1281;1282;1284;1291;1292;1293;1294;1303;1306;1307;1317;1356;1363;1462;1463;1464;1471;1476;1509;1512;15…	SERPINB12;CTSD;RDH14;ASAH1;FYCO1;HP;GJA1;HSPA6;B2M;CYBB;MAN2A2;DSG1;CTSA;DSC1;PSMB1;GM2A;EZR;FLG2;SGCE;GASK1B;CACNA2D1;CTSH;S100A8;CHGB;PSMA5;VWF;RAB11B;NCAM1;JUP;VAMP3;PERP;GAPDH;VPS37B;PPIB;APOH;CLEC3B;FAT2;HBB;HSPA8;QSOX1;GANAB;KRT1;CAPN1;ITM2B;SERPINB3;MICALL1;DSP;S100A11;GAA;LACRT;GSTP1;PROM1;PTX3;PSAP;APOB;ECM1;LRP1;PKP1;C3;BCAN;APOC3;LAMC1;LMNA;ARG1;SERPINA5;SRPX;F5;IPO4;PDGFRB;PLPP3;ANXA2…
31	GO:0005856	cytoskeleton	http://amigo.geneontology.org/amigo/term/GO:0005856	371	173	124.554	1.38896	1.42368e-08	2.65447e-07	59;60;226;230;301;311;351;387;396;397;403;830;832;998;1000;1072;1191;1213;1535;1605;1674;1808;1832;2037;2040;2312;2316;2317;2319;2597;2770;2771;2773;2934;3055;3306;3310;3315;3611;3728;3848;3849;3850;3852;3853;3854;3855;3856;3857;3858;3860;3861;3866;3868;3872;3880;3881;3882;3884;3886;3888;3889;3891;3936;4000;4082;4117;4218;4478;4607;4621;4627;4628;4744;4854;4860;4920;4921;5216;5217;5236;5317;5420;…	ILK;HSPA6;KRT10;CASP14;KRT13;BASP1;EZR;KRT2;SGCE;KRT23;CLDN5;S100A8;KRT78;YWHAE;FLG;FLNA;JUP;KRT27;KRT73;GAPDH;KRT77;SPATA7;DPYSL2;KRT1;KRT25;FLNB;DSP;MYH9;KRT14;KRT16;MYH10;KRT24;DES;PKP1;LMNA;GDPD2;KRT17;FERMT3;ARHGDIB;CLIP2;CCDC78;NDRG1;KRT31;STXBP1;HSPB1;NOTCH3;FARP1;CFL1;CLTC;KRT6B;CEP89;MSN;CFAP43;AHNAK;KRT32;GNAI1;HSPA2;PNP;DLG5;KRT20;MYADM;KRT5;GNG12;CDC42;GNAI2;KRT9;CHP1;KRT15;KRT35;MVB1…
32	GO:0042383	sarcolemma	http://amigo.geneontology.org/amigo/term/GO:0042383	47	34	15.7791	2.15476	4.95344e-08	8.94716e-07	301;302;358;476;477;481;493;633;682;781;1000;1291;1292;1293;1605;1674;3688;3856;3880;3908;3916;5348;5962;6513;6518;6717;7412;7414;7430;8910;10211;79026;84033;124093	EZR;SGCE;CACNA2D1;DES;ANXA2;CCDC78;ATP2B4;AQP1;AHNAK;BGN;COL6A3;ATP1A2;ANXA1;LAMA2;LAMP1;SLC2A1;VCAM1;VCL;ITGB1;SLC2A5;CDH2;KRT19;KRT8;ATP1B1;FXYD1;ATP1A1;DAG1;OBSCN;COL6A1;FLOT1;COL6A2;BSG;SRI;RDX
33	GO:0005604	basement membrane	http://amigo.geneontology.org/amigo/term/GO:0005604	59	40	19.8077	2.01941	6.01321e-08	1.05322e-06	176;302;333;977;1280;1282;1284;1294;1306;1605;2192;2200;2335;3339;3371;3908;3909;3910;3911;3912;3913;3915;4147;4811;5176;7045;7058;7060;7448;10319;22795;22798;30008;64856;79812;80781;83872;284217;340267;375790	LAMC1;ANXA2;HSPG2;ACAN;FBN1;LAMA3;APLP1;FN1;COL4A2;TNC;LAMA1;THBS4;COL18A1;LAMA2;HMCN1;LAMB1;VWA1;VTN;COL28A1;COL4A1;LAMB4;NID1;MATN2;SERPINF1;TGFBI;LAMA5;MMRN2;CD151;COL15A1;AGRN;LAMC3;FBLN1;COL7A1;EFEMP2;NID2;COL2A1;THBS2;LAMA4;DAG1;LAMB2
34	GO:0005886	plasma membrane	http://amigo.geneontology.org/amigo/term/GO:0005886	1203	469	403.877	1.16125	8.80096e-08	1.49616e-06	24;60;102;109;125;160;214;220;259;301;302;307;308;310;333;335;338;348;351;358;373;377;378;387;391;444;462;476;477;481;482;483;491;492;493;563;567;575;629;633;682;683;684;718;720;722;725;727;729;730;731;732;733;735;760;770;771;781;823;826;847;869;928;929;948;953;960;963;966;967;975;977;987;998;1000;1072;1192;1213;1272;1291;1292;1293;1317;1363;1464;1475;1535;1536;1605;1674;1803;1808;1823;1825;1828;…	TGM3;SERPINB12;ILK;GRIA4;PCDHAC2;GJA1;TENM3;B2M;KRT10;CYBB;DSG1;GSDMA;DSC1;TGM1;BASP1;GM2A;EZR;LSR;FLG2;KRT2;EFNB1;DSG2;OMG;SGCE;CACNA2D1;CLDN5;PCDH11X;S100A8;ALDH1A3;S100A14;YWHAE;FLG;FLNA;SERPINB2;SLC7A5;NCAM1;JUP;VAMP3;PERP;GAPDH;VPS37B;FAT2;HSPA8;TMEM198;DPYSL2;KRT1;CAPN1;FLNB;PLCD1;ITM2B;DSP;CA2;GAA;SERPINA12;MYH9;GSTP1;PROM1;TENM4;PSAP;APOB;MYH10;KCTD12;DES;SSC5D;LRP1;PKP1;C3;ENO1;SERPINA5;…
35	GO:0030054	cell junction	http://amigo.geneontology.org/amigo/term/GO:0030054	381	173	127.911	1.3525	1.58958e-07	2.61744e-06	60;102;214;301;302;308;309;351;387;391;476;477;481;491;567;575;682;720;823;847;869;928;960;963;966;975;977;998;1000;1072;1213;1464;1535;1605;1674;1803;1823;1825;1828;1829;1832;1956;2037;2043;2171;2195;2196;2316;2317;2319;2665;2683;2697;2783;2893;2923;2934;3055;3309;3312;3315;3339;3371;3611;3685;3688;3689;3728;3856;3936;4035;4067;4082;4267;4478;4627;4856;4921;5159;5216;5317;5348;5420;5478;5479;575…	ILK;GRIA4;GJA1;B2M;DSG1;DSC1;BASP1;EZR;CCN3;LSR;DSG2;CLDN5;S100A14;YWHAE;FLNA;RAB11B;JUP;VAMP3;PERP;PPIB;FAT2;HSPA8;CAPN1;FLNB;DSP;S100A11;MYH9;KCTD12;DES;LRP1;PKP1;PDGFRB;PLPP3;ANXA2;PTPRC;CAT;YWHAG;FERMT3;FABP5;HSPG2;GDI2;NDRG1;CD9;HSPB1;ATP2B2;PPIA;BUB1B-PAK6;HSP90B1;FARP1;CFL1;CLTC;NLGN4X;EPHA4;MSN;AHNAK;CD99L2;PTK7;CSPG4;HEG1;EGFR;HSPA5;DLG5;MYADM;ADAM10;ALCAM;CDC42;PARK7;PTPRS;TNC;CD53;CHP1…
36	GO:0044420	extracellular matrix component	http://amigo.geneontology.org/amigo/term/GO:0044420	37	28	12.4218	2.2541	1.63024e-07	2.61744e-06	176;1277;1278;1280;1281;1282;1284;1294;1303;1306;2192;2200;3371;3909;3911;3912;3913;3915;4052;4060;4237;4239;5803;7143;7373;10516;11117;284217	LAMC1;EMILIN1;ACAN;FBN1;LAMA3;COL14A1;COL4A2;TNC;LAMA1;MFAP4;LTBP1;COL3A1;LAMB1;COL4A1;PTPRZ1;TNR;LAMA5;COL12A1;COL15A1;COL1A1;FBLN1;COL7A1;COL1A2;LUM;COL2A1;MFAP2;LAMB2;FBLN5
37	GO:0034364	high-density lipoprotein particle	http://amigo.geneontology.org/amigo/term/GO:0034364	20	18	6.71449	2.68077	2.35382e-07	3.67705e-06	335;336;338;341;344;345;348;350;1071;1191;3250;3931;5360;5444;6288;6291;8542;55937	HPR;APOH;APOB;APOC3;APOE;APOC2;PON1;APOA2;APOL1;APOM;LCAT;SAA4;SAA1;CLU;CETP;APOC1;PLTP;APOA1
38	GO:0016324	apical plasma membrane	http://amigo.geneontology.org/amigo/term/GO:0016324	80	49	26.858	1.82441	2.54483e-07	3.87082e-06	160;301;358;476;481;482;684;928;948;960;1000;1464;1535;1803;1828;1829;1956;2195;2319;2335;2348;2697;2760;2778;3326;3485;4478;4921;5159;5348;5420;5962;6513;6518;6520;6558;7018;7070;7430;8140;8842;9341;9365;9368;10211;54716;59341;286204;100506658	GJA1;DSG1;GM2A;EZR;DSG2;SLC7A5;VAMP3;PROM1;PDGFRB;BST2;CD9;AQP1;MSN;ATP1B2;FN1;CSPG4;EGFR;OCLN;AP2A1;SLC6A20;ANXA1;CD44;CD36;SLC2A1;FAT1;IGFBP2;DPP4;FOLR1;FLOT2;TF;KL;GNAS;DDR2;SLC2A5;THY1;SLC9A3R1;CDH2;SLC3A2;CYBA;ATP1B1;FXYD1;ATP1A1;CRB2;TRPV4;PODXL;FLOT1;SLC12A2;HSP90AB1;RDX
39	GO:0044430	cytoskeletal part	http://amigo.geneontology.org/amigo/term/GO:0044430	291	137	97.6958	1.40231	3.11385e-07	4.61489e-06	301;311;351;403;830;832;998;1000;1072;1213;1535;1674;1808;1832;2037;2312;2316;2317;2319;2770;2771;2773;2934;3055;3306;3310;3315;3611;3728;3848;3849;3850;3852;3853;3854;3855;3856;3857;3858;3860;3861;3866;3868;3872;3880;3881;3882;3884;3886;3888;3889;3891;3936;4000;4082;4117;4218;4607;4621;4627;4628;4744;4920;5317;5420;5879;5880;5962;6102;6103;6288;6513;6566;7122;7153;7251;7412;7414;7430;7461;7531;7…	ILK;HSPA6;KRT10;CASP14;KRT13;EZR;KRT2;KRT23;CLDN5;KRT78;YWHAE;FLG;FLNA;JUP;KRT27;KRT73;KRT77;SPATA7;DPYSL2;KRT1;KRT25;FLNB;DSP;MYH9;KRT14;KRT16;MYH10;KRT24;DES;PKP1;LMNA;GDPD2;KRT17;FERMT3;CLIP2;CCDC78;NDRG1;KRT31;HSPB1;CFL1;CLTC;KRT6B;CEP89;CFAP43;KRT32;GNAI1;HSPA2;DLG5;KRT20;MYADM;KRT5;GNG12;CDC42;GNAI2;KRT9;KRT15;KRT35;MVB12A;KRT7;IFT57;KRT80;ANXA1;RAC1;SLC2A1;IFT74;TRAF3IP1;SLC16A1;TOP2A;CORO…
40	GO:0071944	cell periphery	http://amigo.geneontology.org/amigo/term/GO:0071944	1236	477	414.956	1.14952	3.49078e-07	5.04418e-06	24;60;102;109;125;160;214;220;259;301;302;307;308;310;333;335;338;348;351;358;373;377;378;387;391;444;462;476;477;481;482;483;491;492;493;563;567;575;629;633;682;683;684;718;720;722;725;727;729;730;731;732;733;735;760;770;771;781;823;826;830;847;869;928;929;948;953;960;963;966;967;975;977;987;998;1000;1072;1191;1192;1213;1272;1291;1292;1293;1317;1363;1464;1475;1535;1536;1605;1674;1803;1808;1823;1…	TGM3;SERPINB12;ILK;GRIA4;PCDHAC2;GJA1;TENM3;B2M;KRT10;CYBB;DSG1;GSDMA;DSC1;TGM1;BASP1;GM2A;EZR;LSR;FLG2;KRT2;EFNB1;DSG2;OMG;SGCE;CACNA2D1;CLDN5;PCDH11X;S100A8;ALDH1A3;S100A14;YWHAE;FLG;FLNA;SERPINB2;SLC7A5;NCAM1;JUP;VAMP3;PERP;GAPDH;VPS37B;FAT2;HSPA8;TMEM198;DPYSL2;KRT1;CAPN1;FLNB;PLCD1;ITM2B;DSP;CA2;GAA;SERPINA12;MYH9;KRT14;GSTP1;PROM1;TENM4;PSAP;APOB;MYH10;KCTD12;DES;SSC5D;LRP1;PKP1;C3;ENO1;SER…
41	GO:0045095	keratin filament	http://amigo.geneontology.org/amigo/term/GO:0045095	22	19	7.38594	2.57246	4.32851e-07	6.10214e-06	3848;3849;3850;3852;3853;3854;3855;3856;3860;3861;3888;3889;3891;23581;144501;196374;319101;338785;374454	CASP14;KRT13;KRT2;KRT78;KRT73;KRT77;KRT1;KRT14;KRT6B;KRT5;KRT7;KRT80;KRT82;KRT3;KRT85;KRT83;KRT8;KRT6A;KRT79
42	GO:0042470	melanosome	http://amigo.geneontology.org/amigo/term/GO:0042470	56	37	18.8006	1.96803	5.25975e-07	6.91518e-06	302;309;311;476;483;682;967;1213;1509;2040;2923;3309;3312;3320;3326;3688;3916;5052;5176;5479;5869;5878;5879;6386;6513;6520;7184;7529;7531;7534;7879;10015;10211;10457;10672;23193;23385	CTSD;YWHAE;PPIB;HSPA8;GANAB;ANXA2;HSP90B1;CLTC;PRDX1;RAB7A;HSPA5;GPNMB;RAC1;LAMP1;SLC2A1;PDCD6IP;SERPINF1;RAB5B;GNA13;ANXA6;YWHAZ;STOM;ITGB1;RAB5C;SDCBP;YWHAB;CD63;SLC3A2;ATP1A1;ATP1B3;NCSTN;ANXA11;PDIA3;FLOT1;BSG;HSP90AB1;HSP90AA1
43	GO:0048770	pigment granule	http://amigo.geneontology.org/amigo/term/GO:0048770	56	37	18.8006	1.96803	5.25975e-07	6.91518e-06	302;309;311;476;483;682;967;1213;1509;2040;2923;3309;3312;3320;3326;3688;3916;5052;5176;5479;5869;5878;5879;6386;6513;6520;7184;7529;7531;7534;7879;10015;10211;10457;10672;23193;23385	CTSD;YWHAE;PPIB;HSPA8;GANAB;ANXA2;HSP90B1;CLTC;PRDX1;RAB7A;HSPA5;GPNMB;RAC1;LAMP1;SLC2A1;PDCD6IP;SERPINF1;RAB5B;GNA13;ANXA6;YWHAZ;STOM;ITGB1;RAB5C;SDCBP;YWHAB;CD63;SLC3A2;ATP1A1;ATP1B3;NCSTN;ANXA11;PDIA3;FLOT1;BSG;HSP90AB1;HSP90AA1
44	GO:0044446	intracellular organelle part	http://amigo.geneontology.org/amigo/term/GO:0044446	1447	547	485.793	1.12599	5.26415e-07	6.91518e-06	1;2;12;60;102;125;160;176;197;213;226;230;301;302;307;309;310;311;335;336;338;348;350;351;358;373;377;383;387;391;403;427;444;445;462;537;567;633;682;683;684;710;718;720;823;830;832;847;928;929;948;960;963;966;967;988;998;1000;1072;1113;1114;1116;1191;1192;1213;1277;1278;1280;1281;1282;1284;1291;1292;1293;1294;1303;1306;1307;1356;1363;1462;1463;1464;1471;1476;1509;1512;1535;1536;1605;1634;1655;16…	SERPINB12;ILK;CTSD;GRIA4;RDH14;ASAH1;HP;GJA1;PSMA4;SDR9C7;HSPA6;B2M;KRT10;CYBB;MAN2A2;DSG1;PSMA6;SYCP1;CTSA;DSC1;CASP14;PSMB1;KRT13;PSMB6;BASP1;GM2A;EZR;FLG2;KRT2;GASK1B;KRT23;CLDN5;CTSH;S100A8;KRT78;S100A14;CHGB;YWHAE;PSMA5;VWF;FLG;FLNA;RAB11B;NCAM1;JUP;VAMP3;KRT27;PSMB3;KRT73;HBA1;GAPDH;VPS37B;KRT77;PPIB;APOH;CLEC3B;SPATA7;HBB;PSMB2;HSPA8;QSOX1;GANAB;DPYSL2;KRT1;KRT25;CAPN1;FLNB;ITM2B;SERPINB3;…
45	GO:0099080	supramolecular complex	http://amigo.geneontology.org/amigo/term/GO:0099080	218	107	73.1879	1.46199	5.91909e-07	7.60274e-06	59;226;301;403;493;832;1213;1277;1278;1280;1281;1282;1284;1291;1293;1294;1605;1634;1674;1808;1832;2023;2192;2200;2312;2316;2317;3055;3315;3611;3728;3848;3849;3850;3852;3853;3854;3855;3856;3857;3858;3860;3861;3866;3868;3872;3880;3881;3882;3884;3886;3888;3889;3891;3936;4000;4052;4060;4237;4239;4313;4607;4621;4744;4920;5317;5687;5879;5880;6288;6513;6521;6717;7414;7430;7461;7846;8689;8829;10383;10397…	ILK;KRT10;PSMA6;CASP14;KRT13;EZR;KRT2;KRT23;KRT78;FLG;FLNA;JUP;KRT27;KRT73;KRT77;DPYSL2;KRT1;KRT25;FLNB;DSP;KRT14;KRT16;KRT24;DES;PKP1;ENO1;LMNA;GDPD2;KRT17;CLIP2;NDRG1;ATP2B4;KRT31;HSPB1;CLTC;FBN1;KRT6B;AHNAK;KRT32;KRT20;KRT5;GNG12;COL4A2;KRT9;KRT15;KRT35;MFAP4;COL6A3;KRT7;LTBP1;DCN;KRT80;ANXA1;RAC1;SLC2A1;COL3A1;CORO1A;COL4A1;BAIAP2;ROR2;KRT36;KRT82;MACF1;ARL3;MYL12B;SAA1;KRT3;DCDC2;NRP1;VCL;MY…
46	GO:0099081	supramolecular polymer	http://amigo.geneontology.org/amigo/term/GO:0099081	217	106	72.8522	1.455	9.08461e-07	1.1415e-05	59;226;301;403;493;832;1213;1277;1278;1280;1281;1282;1284;1291;1293;1605;1634;1674;1808;1832;2023;2192;2200;2312;2316;2317;3055;3315;3611;3728;3848;3849;3850;3852;3853;3854;3855;3856;3857;3858;3860;3861;3866;3868;3872;3880;3881;3882;3884;3886;3888;3889;3891;3936;4000;4052;4060;4237;4239;4313;4607;4621;4744;4920;5317;5687;5879;5880;6288;6513;6521;6717;7414;7430;7461;7846;8689;8829;10383;10397;1045…	ILK;KRT10;PSMA6;CASP14;KRT13;EZR;KRT2;KRT23;KRT78;FLG;FLNA;JUP;KRT27;KRT73;KRT77;DPYSL2;KRT1;KRT25;FLNB;DSP;KRT14;KRT16;KRT24;DES;PKP1;ENO1;LMNA;GDPD2;KRT17;CLIP2;NDRG1;ATP2B4;KRT31;HSPB1;CLTC;FBN1;KRT6B;AHNAK;KRT32;KRT20;KRT5;GNG12;COL4A2;KRT9;KRT15;KRT35;MFAP4;COL6A3;KRT7;LTBP1;DCN;KRT80;ANXA1;RAC1;SLC2A1;COL3A1;CORO1A;COL4A1;BAIAP2;ROR2;KRT36;KRT82;MACF1;ARL3;MYL12B;SAA1;KRT3;DCDC2;NRP1;VCL;MY…
47	GO:0044437	vacuolar part	http://amigo.geneontology.org/amigo/term/GO:0044437	205	101	68.8235	1.46752	1.01382e-06	1.23138e-05	12;160;176;302;309;338;373;383;427;633;684;718;967;1213;1291;1356;1462;1463;1464;1509;1634;1803;2040;2171;2331;2512;2548;2629;2638;2665;2683;2760;2767;2770;2773;2782;2783;2817;2822;3113;3122;3123;3125;3127;3312;3320;3326;3339;3916;3920;4035;4060;4069;4126;4958;4969;5005;5159;5284;5476;5549;5660;5878;5908;6272;6278;6317;6383;6386;6948;7056;7276;7317;7436;7879;8722;8895;9516;9528;9588;10043;10211;1…	CTSD;RDH14;ASAH1;CTSA;GM2A;HSPA8;SERPINB3;GAA;PSAP;APOB;LRP1;C3;BCAN;ARG1;PDGFRB;ANXA2;FABP5;HSPG2;GDI2;NPC2;BST2;ACAN;NCAN;CLTC;AHNAK;HLA-DRB3;GBA;CTSF;GNAI1;CSPG4;RAB7A;HLA-DPA1;OMD;SLC44A2;BGN;CP;AP2A1;DCN;RAP1B;LAMP1;LYZ;SERPINA3;S100A7;ORM2;CHID1;OGN;GNA11;DPP4;GC;GNB1;HLA-DRA;VPS4A;HRNR;SDC2;MANBA;GNB2;PIGR;CDIP1;ANXA6;SORT1;CAP1;CYBRD1;GPLD1;STOM;UBA1;TOLLIP;HLA-DRB1;LAMP2;AGRN;RAB5C;TOM1;…
48	GO:0031091	platelet alpha granule	http://amigo.geneontology.org/amigo/term/GO:0031091	57	37	19.1363	1.9335	1.0226e-06	1.23138e-05	1;2;12;197;213;226;351;710;928;948;1191;1675;2153;2162;2243;2244;2266;2335;3273;3481;3671;3827;5004;5005;5104;5265;5270;5340;5345;5552;5627;5768;6812;7057;7058;7450;83706	VWF;QSOX1;SERPINA5;F5;FERMT3;CD9;STXBP1;FN1;FGA;HRG;CFD;FGB;CD36;SERPINA3;F13A1;ORM2;PROS1;A1BG;THBS1;AHSG;SERPINF2;SERPING1;FGG;SERPINA1;CLU;APP;ORM1;A2M;SERPINE2;ALB;IGF2;ALDOA;THBS2;PLG;KNG1;SRGN;ISLR
49	GO:0045177	apical part of cell	http://amigo.geneontology.org/amigo/term/GO:0045177	96	55	32.2296	1.70651	1.05084e-06	1.23956e-05	160;301;351;358;476;481;482;684;760;928;948;960;1000;1464;1535;1803;1828;1829;1956;2195;2319;2335;2348;2697;2760;2778;3326;3485;4478;4921;5037;5159;5348;5420;5962;6513;6518;6520;6558;7018;7070;7412;7430;8140;8842;9341;9365;9368;10211;10752;54716;59341;103910;286204;100506658	GJA1;DSG1;GM2A;EZR;DSG2;SLC7A5;VAMP3;CA2;PROM1;PDGFRB;BST2;CD9;AQP1;MSN;ATP1B2;FN1;CSPG4;EGFR;OCLN;AP2A1;SLC6A20;PEBP1;ANXA1;CD44;CD36;SLC2A1;FAT1;IGFBP2;DPP4;VCAM1;FOLR1;MYL12B;FLOT2;TF;APP;KL;GNAS;DDR2;SLC2A5;THY1;SLC9A3R1;CDH2;SLC3A2;CHL1;CYBA;ATP1B1;FXYD1;ATP1A1;CRB2;TRPV4;PODXL;FLOT1;SLC12A2;HSP90AB1;RDX
50	GO:0001533	cornified envelope	http://amigo.geneontology.org/amigo/term/GO:0001533	23	19	7.72166	2.46061	1.70789e-06	1.96349e-05	301;1475;1823;1825;1828;1829;1832;2312;3728;3848;3849;3858;5317;6698;6699;7051;163778;388697;388698	KRT10;DSG1;DSC1;TGM1;FLG2;KRT2;DSG2;FLG;JUP;KRT1;DSP;PKP1;CSTA;SPRR1A;DSC3;SPRR1B;ANXA1;SPRR4;HRNR
51	GO:0045335	phagocytic vesicle	http://amigo.geneontology.org/amigo/term/GO:0045335	32	24	10.7432	2.23397	1.73249e-06	1.96349e-05	311;567;948;1535;1536;2317;2923;2934;3685;3916;3920;4057;4218;5880;5906;6812;7879;8773;9230;9341;10890;11151;51762;122618	B2M;CYBB;RAB11B;VAMP3;FLNB;STXBP1;RAB7A;SNAP23;LAMP1;CD36;ITGAV;CORO1A;PLD4;LAMP2;LTF;RAB10;CYBA;RAP1A;RAC2;ANXA11;PDIA3;RAB8A;GSN;RAB8B
52	GO:0099512	supramolecular fiber	http://amigo.geneontology.org/amigo/term/GO:0099512	215	104	72.1808	1.44083	2.10577e-06	2.34065e-05	59;226;301;403;493;832;1213;1277;1278;1280;1281;1291;1293;1605;1634;1674;1808;1832;2023;2192;2200;2312;2316;2317;3055;3315;3611;3728;3848;3849;3850;3852;3853;3854;3855;3856;3857;3858;3860;3861;3866;3868;3872;3880;3881;3882;3884;3886;3888;3889;3891;3936;4000;4052;4060;4237;4239;4313;4607;4621;4744;4920;5317;5687;5879;5880;6288;6513;6521;6717;7414;7430;7461;7846;8689;8829;10383;10397;10458;10516;11…	ILK;KRT10;PSMA6;CASP14;KRT13;EZR;KRT2;KRT23;KRT78;FLG;FLNA;JUP;KRT27;KRT73;KRT77;DPYSL2;KRT1;KRT25;FLNB;DSP;KRT14;KRT16;KRT24;DES;PKP1;ENO1;LMNA;GDPD2;KRT17;CLIP2;NDRG1;ATP2B4;KRT31;HSPB1;CLTC;FBN1;KRT6B;AHNAK;KRT32;KRT20;KRT5;GNG12;KRT9;KRT15;KRT35;MFAP4;COL6A3;KRT7;LTBP1;DCN;KRT80;ANXA1;RAC1;SLC2A1;COL3A1;CORO1A;BAIAP2;ROR2;KRT36;KRT82;MACF1;ARL3;MYL12B;SAA1;KRT3;DCDC2;NRP1;VCL;MYBPC3;NEFH;COL1…
53	GO:0044422	organelle part	http://amigo.geneontology.org/amigo/term/GO:0044422	1511	564	507.28	1.11181	2.85843e-06	3.06773e-05	1;2;12;24;59;60;102;125;160;176;197;213;226;230;301;302;307;309;310;311;335;336;338;348;350;351;358;373;377;383;387;391;403;427;444;445;462;491;493;537;567;633;682;683;684;710;718;720;823;830;832;847;928;929;948;960;963;966;967;988;998;1000;1072;1113;1114;1116;1191;1192;1213;1277;1278;1280;1281;1282;1284;1291;1292;1293;1294;1303;1306;1307;1356;1363;1462;1463;1464;1471;1476;1509;1512;1535;1536;160…	SERPINB12;ILK;CTSD;GRIA4;RDH14;ASAH1;HP;GJA1;PSMA4;SDR9C7;HSPA6;B2M;KRT10;CYBB;MAN2A2;DSG1;PSMA6;SYCP1;CTSA;DSC1;CASP14;PSMB1;KRT13;PSMB6;BASP1;GM2A;EZR;FLG2;KRT2;GASK1B;KRT23;CLDN5;CTSH;S100A8;KRT78;S100A14;CHGB;YWHAE;PSMA5;VWF;FLG;FLNA;RAB11B;NCAM1;JUP;VAMP3;KRT27;PSMB3;KRT73;HBA1;GAPDH;VPS37B;KRT77;PPIB;APOH;CLEC3B;SPATA7;HBB;PSMB2;HSPA8;QSOX1;GANAB;DPYSL2;KRT1;KRT25;CAPN1;FLNB;ITM2B;SERPINB3;…
54	GO:0034358	plasma lipoprotein particle	http://amigo.geneontology.org/amigo/term/GO:0034358	27	21	9.06456	2.31671	2.91912e-06	3.06773e-05	335;336;338;341;344;345;348;350;1071;1191;3250;3931;5360;5444;6288;6291;6653;7436;8542;51599;55937	LSR;HPR;APOH;APOB;APOC3;SORL1;APOE;APOC2;PON1;APOA2;APOL1;APOM;LCAT;SAA4;SAA1;CLU;CETP;APOC1;PLTP;APOA1;VLDLR
55	GO:1990777	lipoprotein particle	http://amigo.geneontology.org/amigo/term/GO:1990777	27	21	9.06456	2.31671	2.91912e-06	3.06773e-05	335;336;338;341;344;345;348;350;1071;1191;3250;3931;5360;5444;6288;6291;6653;7436;8542;51599;55937	LSR;HPR;APOH;APOB;APOC3;SORL1;APOE;APOC2;PON1;APOA2;APOL1;APOM;LCAT;SAA4;SAA1;CLU;CETP;APOC1;PLTP;APOA1;VLDLR
56	GO:0000323	lytic vacuole	http://amigo.geneontology.org/amigo/term/GO:0000323	253	118	84.9383	1.38924	4.23347e-06	4.29288e-05	12;160;176;301;302;309;311;338;373;383;427;445;633;684;718;823;847;967;987;1113;1213;1291;1356;1462;1463;1464;1509;1512;1634;1803;2040;2171;2331;2512;2548;2629;2638;2665;2683;2760;2767;2770;2773;2782;2783;2805;2817;2822;3055;3113;3122;3123;3125;3127;3273;3312;3320;3326;3339;3916;3920;4035;4060;4067;4069;4126;4958;4969;5005;5159;5284;5476;5549;5552;5660;5878;5908;6272;6278;6284;6317;6383;6386;6948…	CTSD;RDH14;ASAH1;FYCO1;CTSA;GM2A;CTSH;HSPA8;CAPN1;SERPINB3;GAA;PSAP;APOB;LRP1;C3;BCAN;ARG1;PDGFRB;ANXA2;CAT;FABP5;HSPG2;GDI2;NPC2;BST2;ACAN;NCAN;CLTC;AHNAK;HLA-DRB3;GBA;CTSF;GNAI1;CSPG4;RAB7A;HLA-DPA1;OMD;SLC44A2;HRG;BGN;CP;AP2A1;DCN;LRBA;GOT1;RAP1B;ANXA1;SNAP23;TOM1L1;LAMP1;LYZ;SERPINA3;S100A7;ORM2;CHID1;ASS1;OGN;LYN;GNA11;DPP4;GC;GNB1;HLA-DRA;VPS4A;HRNR;SDC2;MANBA;GNB2;PIGR;CDIP1;ANXA6;SORT1;CA…
57	GO:0005764	lysosome	http://amigo.geneontology.org/amigo/term/GO:0005764	253	118	84.9383	1.38924	4.23347e-06	4.29288e-05	12;160;176;301;302;309;311;338;373;383;427;445;633;684;718;823;847;967;987;1113;1213;1291;1356;1462;1463;1464;1509;1512;1634;1803;2040;2171;2331;2512;2548;2629;2638;2665;2683;2760;2767;2770;2773;2782;2783;2805;2817;2822;3055;3113;3122;3123;3125;3127;3273;3312;3320;3326;3339;3916;3920;4035;4060;4067;4069;4126;4958;4969;5005;5159;5284;5476;5549;5552;5660;5878;5908;6272;6278;6284;6317;6383;6386;6948…	CTSD;RDH14;ASAH1;FYCO1;CTSA;GM2A;CTSH;HSPA8;CAPN1;SERPINB3;GAA;PSAP;APOB;LRP1;C3;BCAN;ARG1;PDGFRB;ANXA2;CAT;FABP5;HSPG2;GDI2;NPC2;BST2;ACAN;NCAN;CLTC;AHNAK;HLA-DRB3;GBA;CTSF;GNAI1;CSPG4;RAB7A;HLA-DPA1;OMD;SLC44A2;HRG;BGN;CP;AP2A1;DCN;LRBA;GOT1;RAP1B;ANXA1;SNAP23;TOM1L1;LAMP1;LYZ;SERPINA3;S100A7;ORM2;CHID1;ASS1;OGN;LYN;GNA11;DPP4;GC;GNB1;HLA-DRA;VPS4A;HRNR;SDC2;MANBA;GNB2;PIGR;CDIP1;ANXA6;SORT1;CA…
58	GO:0031093	platelet alpha granule lumen	http://amigo.geneontology.org/amigo/term/GO:0031093	47	31	15.7791	1.96463	4.80792e-06	4.79134e-05	1;2;12;197;213;226;351;710;1191;1675;2153;2162;2243;2244;2266;2335;3273;3481;3671;3827;5004;5005;5265;5340;5345;5552;5627;5768;7057;7450;83706	VWF;QSOX1;F5;FERMT3;FN1;FGA;HRG;CFD;FGB;SERPINA3;F13A1;ORM2;PROS1;A1BG;THBS1;AHSG;SERPINF2;SERPING1;FGG;SERPINA1;CLU;APP;ORM1;A2M;ALB;IGF2;ALDOA;PLG;KNG1;SRGN;ISLR
59	GO:0010008	endosome membrane	http://amigo.geneontology.org/amigo/term/GO:0010008	114	61	38.2726	1.59383	6.13104e-06	6.00634e-05	160;301;302;309;338;537;567;929;967;1213;1956;2043;2209;2923;3113;3122;3123;3125;3127;3916;3920;4218;5869;5878;5879;5912;6233;6272;6653;7018;7251;7317;7879;9230;9341;9445;9516;9528;10040;10397;10457;10890;10938;23385;27183;27243;29965;30844;51160;51762;55041;55048;57826;64114;79720;84168;85377;89853;93343;112574;128866	B2M;RAB11B;VAMP3;VPS37B;ITM2B;MICALL1;APOB;ANXA2;ANTXR1;NDRG1;VPS37C;CLTC;EPHA4;SORL1;HLA-DRB3;EGFR;RAB7A;HLA-DPA1;GPNMB;MVB12A;AP2A1;ANXA1;TOM1L1;RAC1;LAMP1;MVB12B;HLA-DRA;VPS4A;CHMP4B;EHD1;RAB5B;CDIP1;ANXA6;RPS27A;SORT1;TF;VPS28;ATP6AP1;CHMP2A;UBA1;EHD4;HLA-DRB1;LAMP2;PLEKHB2;RAB5C;RAP2C;LITAF;CD63;FCGR1A;RAB10;CD14;RAP2B;TSG101;SNX18;HLA-DRB5;NCSTN;TMEM59;PDIA3;RAB8A;TMBIM1;RAB8B
60	GO:0032994	protein-lipid complex	http://amigo.geneontology.org/amigo/term/GO:0032994	28	21	9.40029	2.23397	8.00656e-06	7.71298e-05	335;336;338;341;344;345;348;350;1071;1191;3250;3931;5360;5444;6288;6291;6653;7436;8542;51599;55937	LSR;HPR;APOH;APOB;APOC3;SORL1;APOE;APOC2;PON1;APOA2;APOL1;APOM;LCAT;SAA4;SAA1;CLU;CETP;APOC1;PLTP;APOA1;VLDLR
61	GO:0031902	late endosome membrane	http://amigo.geneontology.org/amigo/term/GO:0031902	30	22	10.0717	2.18433	8.92343e-06	8.45532e-05	302;309;967;3122;3123;3125;3127;3920;7251;7879;9516;9528;27183;27243;29965;51160;55048;79720;85377;89853;93343;128866	VPS37B;MICALL1;ANXA2;VPS37C;HLA-DRB3;RAB7A;MVB12A;MVB12B;HLA-DRA;VPS4A;CHMP4B;CDIP1;ANXA6;VPS28;CHMP2A;HLA-DRB1;LAMP2;LITAF;CD63;TSG101;HLA-DRB5;TMEM59
62	GO:0030670	phagocytic vesicle membrane	http://amigo.geneontology.org/amigo/term/GO:0030670	16	14	5.37159	2.6063	1.23729e-05	0.000115348	567;1535;1536;3916;3920;4218;5880;7879;8773;9230;9341;10890;11151;51762	B2M;CYBB;RAB11B;VAMP3;RAB7A;SNAP23;LAMP1;CORO1A;LAMP2;RAB10;CYBA;RAC2;RAB8A;RAB8B
63	GO:0044444	cytoplasmic part	http://amigo.geneontology.org/amigo/term/GO:0044444	1756	640	589.532	1.08561	1.50059e-05	0.000135889	1;2;12;59;60;102;109;125;160;176;183;197;203;213;220;223;226;230;242;301;302;307;308;309;310;311;333;335;336;338;341;344;345;347;348;350;351;373;377;378;383;387;391;396;397;403;427;444;445;462;476;477;483;492;493;537;567;575;633;642;682;683;684;710;718;720;735;760;781;823;826;830;832;847;873;928;929;948;960;963;966;967;977;987;988;998;1000;1072;1113;1114;1116;1152;1191;1192;1213;1277;1278;1280;12…	BLMH;SERPINB12;ILK;CTSD;GLRX;GRIA4;RDH14;ASAH1;FYCO1;HP;GJA1;PSMA4;SDR9C7;HSPA6;LRRK1;B2M;KRT10;CYBB;MAN2A2;DSG1;GSDMA;PSMA6;CTSA;DSC1;CASP14;PSMB1;TGM1;KRT13;PSMB6;GM2A;HAL;EZR;FLG2;KRT2;SGCE;GASK1B;KRT23;CACNA2D1;CLDN5;NPEPPS;CTSH;S100A8;ALDH1A3;KRT78;S100A14;CHGB;YWHAE;PSMA5;VWF;FLG;FLNA;RAB11B;SLC7A5;NCAM1;JUP;VAMP3;KRT27;PSMB3;KRT73;PERP;HBA1;GAPDH;VPS37B;KRT77;PPIB;PGK1;APOH;CLEC3B;FAT2;SPA…
64	GO:0030666	endocytic vesicle membrane	http://amigo.geneontology.org/amigo/term/GO:0030666	53	33	17.7934	1.85462	1.50465e-05	0.000135889	160;338;348;567;928;948;1213;1535;1536;2209;2893;3113;3122;3123;3125;3127;3916;3920;4035;4218;4920;5880;6233;7879;8685;8773;9230;9341;10890;11151;23166;51762;81035	GRIA4;B2M;CYBB;RAB11B;VAMP3;APOB;LRP1;STAB1;CD9;CLTC;APOE;HLA-DRB3;RAB7A;HLA-DPA1;MARCO;AP2A1;SNAP23;LAMP1;CD36;CORO1A;HLA-DRA;ROR2;RPS27A;HLA-DRB1;LAMP2;COLEC12;FCGR1A;RAB10;CYBA;HLA-DRB5;RAC2;RAB8A;RAB8B
65	GO:0012506	vesicle membrane	http://amigo.geneontology.org/amigo/term/GO:0012506	238	110	79.9024	1.37668	1.5698e-05	0.000139592	102;160;301;307;310;338;348;387;391;567;682;683;684;928;929;948;960;963;966;967;1113;1213;1363;1535;1536;1823;1828;1832;1956;2040;2171;2207;2209;2319;2348;2548;2683;2893;3113;3122;3123;3125;3127;3312;3684;3685;3689;3916;3920;4035;4126;4218;4893;4920;5066;5104;5284;5317;5660;5788;5795;5802;5869;5878;5879;5880;5898;5906;5908;5912;6233;6272;6518;6717;7018;7879;8685;8773;8884;8895;9230;9341;10016;100…	SERPINB12;GRIA4;B2M;CYBB;DSG1;DSC1;RAB11B;VAMP3;HSPA8;DSP;GAA;PSAP;APOB;LRP1;PKP1;SERPINA5;STAB1;PTPRC;MYOF;BST1;FABP5;BST2;CD9;ANXA7;FCER1G;CLTC;CEMIP;APOE;HLA-DRB3;ITGAM;EGFR;RAB7A;HLA-DPA1;SLC44A2;ADAM10;GPNMB;PTPRS;SIRPA;CD53;MARCO;NRAS;ANO6;AP2A1;VAMP5;PAM;SLC5A6;RAP1B;ANXA1;SNAP23;RHOG;SH3KBP1;RAC1;LAMP1;CD44;CD36;ITGAV;CORO1A;HLA-DRA;MANBA;ROR2;PIGR;RAB5B;FOLR1;FLOT2;RPS27A;SORT1;TF;ATP6AP…
66	GO:0005773	vacuole	http://amigo.geneontology.org/amigo/term/GO:0005773	264	120	88.6313	1.35392	1.67264e-05	0.000146483	12;160;176;301;302;309;311;338;373;383;427;445;633;684;718;823;847;967;987;1113;1213;1291;1356;1462;1463;1464;1509;1512;1634;1803;2040;2171;2331;2512;2548;2629;2638;2665;2683;2760;2767;2770;2773;2782;2783;2805;2817;2822;3055;3113;3122;3123;3125;3127;3273;3312;3320;3326;3339;3916;3920;4035;4060;4067;4069;4126;4958;4969;5005;5159;5284;5476;5549;5552;5660;5878;5908;6272;6278;6284;6317;6383;6386;6948…	CTSD;RDH14;ASAH1;FYCO1;CTSA;GM2A;CTSH;HSPA8;CAPN1;SERPINB3;GAA;PSAP;APOB;LRP1;C3;BCAN;ARG1;SRPX;PDGFRB;ANXA2;CAT;FABP5;HSPG2;GDI2;NPC2;BST2;ACAN;NCAN;CLTC;AHNAK;HLA-DRB3;GBA;CTSF;GNAI1;CSPG4;RAB7A;HLA-DPA1;OMD;SLC44A2;HRG;BGN;CP;AP2A1;DCN;LRBA;GOT1;RAP1B;ANXA1;SNAP23;TOM1L1;LAMP1;LYZ;SERPINA3;S100A7;ORM2;CHID1;ASS1;OGN;LYN;GNA11;DPP4;GC;GNB1;HLA-DRA;VPS4A;HRNR;SDC2;MANBA;GNB2;PIGR;CDIP1;ANXA6;SOR…
67	GO:0042827	platelet dense granule	http://amigo.geneontology.org/amigo/term/GO:0042827	13	12	4.36442	2.74951	1.76142e-05	0.000151955	350;967;1893;3699;3700;3920;3959;5267;5919;6414;7123;10447	APOH;CLEC3B;ECM1;SELENOP;RARRES2;ITIH3;SERPINA4;LGALS3BP;FAM3C;LAMP2;CD63;ITIH4
68	GO:0005765	lysosomal membrane	http://amigo.geneontology.org/amigo/term/GO:0005765	96	52	32.2296	1.61343	1.93204e-05	0.000161843	160;302;309;373;684;967;1213;1291;1356;1803;2040;2548;2629;2683;2767;2770;2773;2782;2783;2822;3113;3122;3123;3125;3127;3312;3326;3916;3920;4035;4126;5284;5476;5660;5878;5908;6272;7317;7436;7879;8895;9516;9528;10043;10211;23385;29965;57153;57665;64114;79026;79901	RDH14;CTSA;HSPA8;GAA;PSAP;LRP1;ANXA2;BST2;CLTC;AHNAK;HLA-DRB3;GBA;GNAI1;RAB7A;HLA-DPA1;SLC44A2;CP;AP2A1;RAP1B;LAMP1;GNA11;DPP4;GNB1;HLA-DRA;MANBA;GNB2;PIGR;CDIP1;ANXA6;SORT1;CYBRD1;GPLD1;STOM;UBA1;HLA-DRB1;LAMP2;RAB5C;TOM1;TRIM23;LITAF;CD63;CPNE3;B4GALT1;GNAI3;HLA-DRB5;COL6A1;NCSTN;TMEM59;FLOT1;VLDLR;TMBIM1;HSP90AB1
69	GO:0098852	lytic vacuole membrane	http://amigo.geneontology.org/amigo/term/GO:0098852	96	52	32.2296	1.61343	1.93204e-05	0.000161843	160;302;309;373;684;967;1213;1291;1356;1803;2040;2548;2629;2683;2767;2770;2773;2782;2783;2822;3113;3122;3123;3125;3127;3312;3326;3916;3920;4035;4126;5284;5476;5660;5878;5908;6272;7317;7436;7879;8895;9516;9528;10043;10211;23385;29965;57153;57665;64114;79026;79901	RDH14;CTSA;HSPA8;GAA;PSAP;LRP1;ANXA2;BST2;CLTC;AHNAK;HLA-DRB3;GBA;GNAI1;RAB7A;HLA-DPA1;SLC44A2;CP;AP2A1;RAP1B;LAMP1;GNA11;DPP4;GNB1;HLA-DRA;MANBA;GNB2;PIGR;CDIP1;ANXA6;SORT1;CYBRD1;GPLD1;STOM;UBA1;HLA-DRB1;LAMP2;RAB5C;TOM1;TRIM23;LITAF;CD63;CPNE3;B4GALT1;GNAI3;HLA-DRB5;COL6A1;NCSTN;TMEM59;FLOT1;VLDLR;TMBIM1;HSP90AB1
70	GO:0030659	cytoplasmic vesicle membrane	http://amigo.geneontology.org/amigo/term/GO:0030659	234	108	78.5595	1.37475	2.04429e-05	0.000167401	102;160;301;310;338;348;387;391;567;682;683;684;928;929;948;960;963;966;967;1113;1213;1363;1535;1536;1823;1828;1832;1956;2040;2171;2207;2209;2319;2348;2548;2683;2893;3113;3122;3123;3125;3127;3312;3684;3685;3689;3916;3920;4035;4126;4218;4893;4920;5066;5104;5284;5317;5660;5788;5795;5802;5869;5878;5879;5880;5898;5906;5908;5912;6233;6272;6518;6717;7018;7879;8685;8773;8895;9230;9341;10016;10043;10159;…	SERPINB12;GRIA4;B2M;CYBB;DSG1;DSC1;RAB11B;VAMP3;HSPA8;DSP;GAA;PSAP;APOB;LRP1;PKP1;SERPINA5;STAB1;PTPRC;MYOF;BST1;FABP5;BST2;CD9;ANXA7;FCER1G;CLTC;CEMIP;APOE;HLA-DRB3;ITGAM;EGFR;RAB7A;HLA-DPA1;SLC44A2;ADAM10;GPNMB;PTPRS;SIRPA;CD53;MARCO;NRAS;ANO6;AP2A1;VAMP5;PAM;RAP1B;ANXA1;SNAP23;RHOG;SH3KBP1;RAC1;LAMP1;CD44;CD36;ITGAV;CORO1A;HLA-DRA;MANBA;ROR2;PIGR;RAB5B;FOLR1;FLOT2;RPS27A;SORT1;TF;ATP6AP2;PEF1;…
71	GO:0099513	polymeric cytoskeletal fiber	http://amigo.geneontology.org/amigo/term/GO:0099513	139	70	46.6657	1.50003	2.0563e-05	0.000167401	301;403;832;1213;1674;1808;1832;2312;2316;3055;3728;3848;3849;3850;3852;3853;3854;3855;3856;3857;3858;3860;3861;3866;3868;3872;3880;3881;3882;3884;3886;3888;3889;3891;3936;4000;4744;4920;5317;5879;5880;6288;7430;7461;7846;8689;8829;10383;10397;10458;11151;23499;23581;25984;51473;54474;54857;55970;59341;125113;144501;146754;147183;192666;196374;203068;319101;338785;342574;374454	KRT10;CASP14;KRT13;EZR;KRT2;KRT23;KRT78;FLG;FLNA;JUP;KRT27;KRT73;KRT77;DPYSL2;KRT1;KRT25;DSP;KRT14;KRT16;KRT24;DES;PKP1;LMNA;GDPD2;KRT17;CLIP2;NDRG1;KRT31;CLTC;KRT6B;KRT32;KRT20;KRT5;GNG12;KRT9;KRT15;KRT35;KRT7;KRT80;ANXA1;RAC1;CORO1A;BAIAP2;ROR2;KRT36;KRT82;MACF1;ARL3;SAA1;KRT3;DCDC2;NRP1;NEFH;HCK;CAPZB;KRT19;KRT85;KRT83;KRT8;KRT6A;TUBB;TUBA1A;TUBB4B;TRPV4;RAC2;KRT33B;KRT222;DNAH2;KRT79;LCP1
72	GO:0043228	non-membrane-bounded organelle	http://amigo.geneontology.org/amigo/term/GO:0043228	531	219	178.27	1.22848	2.42458e-05	0.00019464	59;60;226;230;301;302;311;347;351;387;396;397;403;493;830;832;988;998;1000;1072;1191;1213;1476;1512;1535;1605;1655;1674;1808;1832;2023;2037;2040;2312;2316;2317;2319;2597;2770;2771;2773;2934;3039;3055;3306;3310;3312;3315;3611;3728;3848;3849;3850;3852;3853;3854;3855;3856;3857;3858;3860;3861;3866;3868;3872;3880;3881;3882;3884;3886;3888;3889;3891;3936;4000;4067;4082;4117;4218;4288;4313;4478;4607;4621…	ILK;PSMA4;SDR9C7;HSPA6;KRT10;PSMA6;SYCP1;CASP14;KRT13;BASP1;EZR;KRT2;SGCE;KRT23;CLDN5;CTSH;S100A8;KRT78;YWHAE;FLG;FLNA;JUP;KRT27;KRT73;HBA1;GAPDH;KRT77;CLEC3B;SPATA7;HSPA8;DPYSL2;KRT1;KRT25;FLNB;DSP;MYH9;TSPYL2;KRT14;KRT16;MYH10;KRT24;DES;PKP1;ENO1;LMNA;GDPD2;IPO4;ANXA2;KRT17;FERMT3;ARHGDIB;CLIP2;CCDC78;NDRG1;MTA2;ATP2B4;KRT31;STXBP1;HSPB1;NOTCH3;BUB1B-PAK6;FARP1;CFL1;CLTC;KRT6B;CEP89;MSN;CFAP43;…
73	GO:0005768	endosome	http://amigo.geneontology.org/amigo/term/GO:0005768	207	97	69.495	1.39578	2.62183e-05	0.000207591	160;301;302;309;335;336;338;344;345;348;351;387;476;477;537;567;684;929;967;1213;1317;1512;1535;1956;2043;2209;2319;2348;2817;2923;3113;3122;3123;3125;3127;3273;3312;3688;3916;3920;4035;4218;5585;5869;5878;5879;5906;5912;6233;6272;6653;6948;7018;7251;7317;7412;7430;7846;7879;8829;9230;9341;9445;9516;9528;10016;10040;10043;10163;10211;10397;10457;10791;10890;10938;11151;22883;23385;27183;27243;299…	FYCO1;B2M;EZR;CTSH;RAB11B;VAMP3;VPS37B;HSPA8;ITM2B;MICALL1;APOB;LRP1;APOC3;ANXA2;ANTXR1;BST2;NDRG1;VPS37C;CLTC;EPHA4;SORL1;APOE;HLA-DRB3;PKN1;EGFR;RAB7A;HLA-DPA1;GPNMB;APOC2;HRG;MVB12A;AP2A1;ATP1A2;VAMP5;APOA2;ANXA1;TOM1L1;RAC1;LAMP1;MVB12B;CHID1;CORO1A;HLA-DRA;VPS4A;CHMP4B;EHD1;VCAM1;RAB5B;FOLR1;FLOT2;CDIP1;ANXA6;RPS27A;SORT1;WASF2;TF;VPS28;CLSTN1;APP;NRP1;ATP6AP1;CHMP2A;UBA1;EHD4;ITGB1;HLA-DRB1…
74	GO:0043232	intracellular non-membrane-bounded organelle	http://amigo.geneontology.org/amigo/term/GO:0043232	529	218	177.598	1.22749	2.72364e-05	0.000212738	59;60;226;230;301;302;311;347;351;387;396;397;403;493;830;832;988;998;1000;1072;1191;1213;1476;1512;1535;1605;1655;1674;1808;1832;2023;2037;2040;2312;2316;2317;2319;2597;2770;2771;2773;2934;3039;3055;3306;3310;3312;3315;3611;3728;3848;3849;3850;3852;3853;3854;3855;3856;3857;3858;3860;3861;3866;3868;3872;3880;3881;3882;3884;3886;3888;3889;3891;3936;4000;4082;4117;4218;4288;4313;4478;4607;4621;4627…	ILK;PSMA4;SDR9C7;HSPA6;KRT10;PSMA6;SYCP1;CASP14;KRT13;BASP1;EZR;KRT2;SGCE;KRT23;CLDN5;CTSH;S100A8;KRT78;YWHAE;FLG;FLNA;JUP;KRT27;KRT73;HBA1;GAPDH;KRT77;CLEC3B;SPATA7;HSPA8;DPYSL2;KRT1;KRT25;FLNB;DSP;MYH9;TSPYL2;KRT14;KRT16;MYH10;KRT24;DES;PKP1;ENO1;LMNA;GDPD2;IPO4;ANXA2;KRT17;FERMT3;ARHGDIB;CLIP2;CCDC78;NDRG1;MTA2;ATP2B4;KRT31;STXBP1;HSPB1;NOTCH3;BUB1B-PAK6;FARP1;CFL1;CLTC;KRT6B;CEP89;MSN;CFAP43;…
75	GO:0005911	cell-cell junction	http://amigo.geneontology.org/amigo/term/GO:0005911	150	74	50.3587	1.46946	2.98301e-05	0.000229891	301;302;351;387;476;477;481;575;963;1000;1072;1605;1674;1803;1823;1825;1828;1829;1832;2195;2196;2316;2319;2683;2697;3611;3688;3728;3856;4067;4627;4856;5317;5348;5420;5754;5795;5908;5912;5962;6282;6513;7122;7317;7414;7533;8773;9075;9231;10015;10163;10211;10397;10458;10791;10890;11151;11315;23114;30011;51599;55327;57125;57493;57731;57826;64065;64398;79026;83692;83872;91663;284217;100506658	ILK;GJA1;DSG1;DSC1;CCN3;LSR;DSG2;CLDN5;FLNA;JUP;PERP;FAT2;DSP;S100A11;MYH9;DES;PKP1;ANXA2;NDRG1;CFL1;AHNAK;CD99L2;PTK7;HEG1;DLG5;MYADM;PARK7;CD53;DSC3;OCLN;PLXDC1;LAMA1;ATP1A2;VAMP5;RAP1B;ANXA1;SNAP23;SH3KBP1;HMCN1;SLC2A1;FAT1;LYN;DPP4;CORO1A;PDCD6IP;BAIAP2;FLOT2;YWHAH;WASF2;APP;VCL;UBA1;ITGB1;RAP2C;CDH2;RAB10;RAP2B;KRT8;ATP1B1;CLDN2;FXYD1;B4GALT1;ATP1A1;MPP5;PTPRJ;RHOA;LIN7C;NFASC;DAG1;PODXL;SPT…
76	GO:0070820	tertiary granule	http://amigo.geneontology.org/amigo/term/GO:0070820	88	48	29.5438	1.62471	3.18899e-05	0.000242531	102;226;230;387;427;567;963;966;1471;1476;1509;1512;1535;1536;1823;1828;1832;2040;2207;2548;3043;3240;3684;3689;3916;3920;4057;4069;4893;5004;5199;5236;5317;5646;5768;5806;5879;5912;7077;8773;10159;23114;57826;84418;89777;140885;196527;388698	SERPINB12;CTSD;ASAH1;HP;B2M;CYBB;DSG1;DSC1;FLG2;CTSH;HBB;QSOX1;DSP;GAA;PTX3;PKP1;PRSS3;FCER1G;CFP;ITGAM;ADAM10;SIRPA;CD53;NRAS;ANO6;SNAP23;RAC1;LAMP1;LYZ;TIMP2;ATP6AP2;CSTB;STOM;ITGB2;CD59;LAMP2;ORM1;LTF;RAP2C;RAP2B;CYBA;CYSTM1;RHOA;ALDOA;NFASC;ALDOC;CST3;PGM1
77	GO:0030496	midbody	http://amigo.geneontology.org/amigo/term/GO:0030496	38	25	12.7575	1.95963	4.40277e-05	0.000330494	302;311;387;403;998;2664;2770;2771;2773;3309;4117;4218;4628;5585;5898;5899;5962;6513;7184;7251;10015;27183;57562;79720;128866	VPS37B;MYH10;ANXA2;HSP90B1;PKN1;GNAI1;HSPA5;GDI1;CDC42;GNAI2;SLC2A1;PDCD6IP;VPS4A;CHMP4B;ARL3;MAK;CEP126;RALB;TSG101;RHOA;GNAI3;ANXA11;RALA;RAB8A;RDX
78	GO:0043209	myelin sheath	http://amigo.geneontology.org/amigo/term/GO:0043209	80	44	26.858	1.63825	5.22769e-05	0.000378993	213;302;445;476;477;481;760;1152;1272;2026;2664;2665;2782;2783;2821;2923;2934;3306;3309;3312;3320;3688;4190;4478;4744;5037;5052;5315;5375;5898;5906;5962;6812;6900;7070;7086;7430;7532;7846;10383;10397;23114;64398;256987	EZR;HSPA8;CA2;ANXA2;YWHAG;GDI2;NDRG1;STXBP1;MSN;PRDX1;HSPA2;HSPA5;GDI1;CNTN2;ATP1A2;PEBP1;PKM;PMP2;ASS1;GNB1;CKB;GNB2;ITGB1;NEFH;SERINC5;THY1;GPI;MDH1;ALB;ATP1B1;RAP1A;ATP1A1;MPP5;NFASC;TUBA1A;ENO2;TUBB4B;CNTN1;PDIA3;RALA;TKT;RDX;GSN;HSP90AA1
79	GO:0044440	endosomal part	http://amigo.geneontology.org/amigo/term/GO:0044440	125	63	41.9656	1.50123	5.24558e-05	0.000378993	160;301;302;309;338;351;537;567;929;967;1213;1512;1956;2043;2209;2923;3113;3122;3123;3125;3127;3916;3920;4218;5869;5878;5879;5912;6233;6272;6653;7018;7251;7317;7879;9230;9341;9445;9516;9528;10040;10397;10457;10890;10938;23385;27183;27243;29965;30844;51160;51762;55041;55048;57826;64114;79720;84168;85377;89853;93343;112574;128866	B2M;CTSH;RAB11B;VAMP3;VPS37B;ITM2B;MICALL1;APOB;ANXA2;ANTXR1;NDRG1;VPS37C;CLTC;EPHA4;SORL1;HLA-DRB3;EGFR;RAB7A;HLA-DPA1;GPNMB;MVB12A;AP2A1;ANXA1;TOM1L1;RAC1;LAMP1;MVB12B;HLA-DRA;VPS4A;CHMP4B;EHD1;RAB5B;CDIP1;ANXA6;RPS27A;SORT1;TF;VPS28;APP;ATP6AP1;CHMP2A;UBA1;EHD4;HLA-DRB1;LAMP2;PLEKHB2;RAB5C;RAP2C;LITAF;CD63;FCGR1A;RAB10;CD14;RAP2B;TSG101;SNX18;HLA-DRB5;NCSTN;TMEM59;PDIA3;RAB8A;TMBIM1;RAB8B
80	GO:0030667	secretory granule membrane	http://amigo.geneontology.org/amigo/term/GO:0030667	125	63	41.9656	1.50123	5.24558e-05	0.000378993	102;310;387;391;682;683;684;928;929;948;960;963;966;967;1535;1536;1823;1828;1832;2040;2171;2207;2319;2548;2683;3684;3685;3689;3916;3920;4126;4893;5066;5104;5284;5317;5660;5788;5795;5869;5878;5879;5906;5908;5912;6518;6717;7879;8773;8895;10043;10159;10890;23114;23385;57153;57826;64114;84329;84418;89777;140885;196527	SERPINB12;CYBB;DSG1;DSC1;DSP;GAA;PSAP;PKP1;SERPINA5;PTPRC;BST1;FABP5;BST2;CD9;ANXA7;FCER1G;ITGAM;RAB7A;SLC44A2;ADAM10;SIRPA;CD53;NRAS;ANO6;PAM;RAP1B;SNAP23;RHOG;RAC1;LAMP1;CD44;CD36;ITGAV;MANBA;PIGR;RAB5B;FLOT2;ATP6AP2;STOM;ITGB2;CD59;LAMP2;RAB5C;TOM1;HVCN1;RAP2C;SLC2A5;CD63;RAB10;CD14;RAP2B;CPNE3;CYBA;RAP1A;B4GALT1;CYSTM1;PTPRJ;RHOA;NFASC;NCSTN;BSG;SRI;TMBIM1
81	GO:0005788	endoplasmic reticulum lumen	http://amigo.geneontology.org/amigo/term/GO:0005788	172	82	57.7446	1.42005	5.38625e-05	0.000384352	102;197;213;335;336;338;348;351;462;567;718;720;1000;1114;1191;1277;1278;1280;1281;1282;1284;1291;1292;1293;1294;1303;1306;1307;1356;1462;1471;1605;2147;2153;2158;2200;2243;2266;2335;2923;3053;3309;3371;3486;3490;3698;3827;3912;3913;3915;3956;4052;4240;4241;5199;5265;5479;5624;5768;6383;6696;7018;7057;7184;7373;7448;8404;8542;8985;9403;10418;11167;23193;29106;51156;51246;54972;56886;64856;80781;9…	B2M;CHGB;PPIB;QSOX1;GANAB;APOB;C3;LAMC1;F5;IGFBP7;UGGT1;CFP;HSP90B1;FBN1;FN1;APOE;FGA;HSPA5;ADAM10;COL14A1;COL4A2;TNC;SHISA5;CP;COL6A3;LTBP1;COL18A1;PROC;APOA2;APOL1;SPP1;ITIH2;FSTL1;MELTF;COL3A1;LAMB1;TMEM132A;VWA1;VTN;COL28A1;COL4A1;MFGE8;THBS1;AHSG;SDC2;FGG;SERPINA1;TF;CLU;APP;COL12A1;SERPIND1;COL15A1;SERPINC1;COL1A1;SERPINA10;CDH2;SELENOF;COL7A1;IGFBP3;COL1A2;ALB;SCG3;COL2A1;VCAN;F2;LGALS1;CH…
82	GO:0098590	plasma membrane region	http://amigo.geneontology.org/amigo/term/GO:0098590	310	135	104.075	1.29715	6.67922e-05	0.000470803	24;102;160;301;302;358;378;387;476;477;481;482;483;491;493;575;684;760;770;869;928;948;960;975;1000;1072;1272;1363;1464;1535;1605;1803;1828;1829;1832;1956;2043;2171;2195;2319;2335;2348;2683;2697;2760;2778;2782;2821;2823;2893;2918;3055;3312;3326;3485;3684;3685;3688;3689;3728;3856;3880;3936;4035;4478;4627;4628;4897;4921;5159;5310;5348;5420;5585;5795;5802;5879;5898;5962;6102;6404;6513;6518;6520;6521…	GRIA4;GJA1;DSG1;GM2A;EZR;DSG2;SGCE;CLDN5;SLC7A5;JUP;VAMP3;HSPA8;DSP;CA2;MYH9;PROM1;MYH10;KCTD12;LRP1;PDGFRB;ANXA2;MYOF;FABP5;ANTXR1;BST2;CD9;ATP2B4;STXBP1;ATP2B2;AQP1;CFL1;NLGN4X;EPHA4;MSN;ATP1B2;GRM8;FN1;PKD1;PKN1;CSPG4;ITGAM;EGFR;DLG5;ADAM10;PTPRS;SELPLG;OCLN;AP2A1;CNTN2;SLC6A20;ATP1A2;CLSTN2;SLC5A6;ANXA1;SLC38A3;CBLN1;HMCN1;RAC1;CD44;CD36;SLC2A1;FAT1;IGFBP2;NPTN;ITGAV;ARF4;RIMS2;DPP4;GNB1;BAIA…
83	GO:0031234	extrinsic component of cytoplasmic side of plasma membrane	http://amigo.geneontology.org/amigo/term/GO:0031234	23	17	7.72166	2.2016	8.47042e-05	0.000581425	387;2767;2770;2771;2773;2778;2781;2782;3055;4067;6277;7053;10160;10672;54331;55970;112574	TGM3;FARP1;GNAI1;GNG12;GNAI2;LYN;GNA11;GNB1;GNAZ;GNA13;GNG2;GNAS;HCK;SNX18;RHOA;GNAI3;S100A6
84	GO:0034361	very-low-density lipoprotein particle	http://amigo.geneontology.org/amigo/term/GO:0034361	14	12	4.70014	2.55311	8.55036e-05	0.000581425	335;336;338;341;344;345;348;350;7436;8542;51599;55937	LSR;APOH;APOB;APOC3;APOE;APOC2;APOA2;APOL1;APOM;APOC1;APOA1;VLDLR
85	GO:0034385	triglyceride-rich plasma lipoprotein particle	http://amigo.geneontology.org/amigo/term/GO:0034385	14	12	4.70014	2.55311	8.55036e-05	0.000581425	335;336;338;341;344;345;348;350;7436;8542;51599;55937	LSR;APOH;APOB;APOC3;APOE;APOC2;APOA2;APOL1;APOM;APOC1;APOA1;VLDLR
86	GO:0045121	membrane raft	http://amigo.geneontology.org/amigo/term/GO:0045121	115	58	38.6083	1.50227	0.000102089	0.000678249	302;351;476;477;481;483;493;682;684;929;948;1000;1272;1509;1605;1803;1947;1956;2040;2319;2697;2771;2773;2817;3055;3684;3688;3689;3920;3945;4067;5230;5348;5359;5420;5621;5788;5908;5912;6281;6386;6404;6513;7070;7143;7430;7846;9356;9368;10211;11315;26509;65078;79026;91663;203068;285704;286204	CTSD;GJA1;EZR;EFNB1;PGK1;ANXA2;PTPRC;MYOF;BST2;ATP2B4;AHNAK;ITGAM;EGFR;MYADM;PARK7;GNAI2;SELPLG;ATP1A2;LDHB;RAP1B;CD36;SLC2A1;RGMB;LYN;DPP4;FLOT2;TNR;APP;STOM;ITGB2;ITGB1;LAMP2;HCK;GPC1;SDCBP;THY1;SLC9A3R1;CDH2;CD14;RAP2B;ATP1B1;FXYD1;ATP1A1;S100A10;TUBB;TUBA1A;GNAI3;CRB2;DAG1;SLC22A6;PLSCR1;PODXL;ATP1B3;CNTN1;RTN4R;PRNP;FLOT1;BSG
87	GO:0098857	membrane microdomain	http://amigo.geneontology.org/amigo/term/GO:0098857	115	58	38.6083	1.50227	0.000102089	0.000678249	302;351;476;477;481;483;493;682;684;929;948;1000;1272;1509;1605;1803;1947;1956;2040;2319;2697;2771;2773;2817;3055;3684;3688;3689;3920;3945;4067;5230;5348;5359;5420;5621;5788;5908;5912;6281;6386;6404;6513;7070;7143;7430;7846;9356;9368;10211;11315;26509;65078;79026;91663;203068;285704;286204	CTSD;GJA1;EZR;EFNB1;PGK1;ANXA2;PTPRC;MYOF;BST2;ATP2B4;AHNAK;ITGAM;EGFR;MYADM;PARK7;GNAI2;SELPLG;ATP1A2;LDHB;RAP1B;CD36;SLC2A1;RGMB;LYN;DPP4;FLOT2;TNR;APP;STOM;ITGB2;ITGB1;LAMP2;HCK;GPC1;SDCBP;THY1;SLC9A3R1;CDH2;CD14;RAP2B;ATP1B1;FXYD1;ATP1A1;S100A10;TUBB;TUBA1A;GNAI3;CRB2;DAG1;SLC22A6;PLSCR1;PODXL;ATP1B3;CNTN1;RTN4R;PRNP;FLOT1;BSG
88	GO:0005774	vacuolar membrane	http://amigo.geneontology.org/amigo/term/GO:0005774	106	54	35.5868	1.51742	0.000126168	0.000828696	160;302;309;373;684;967;1213;1291;1356;1803;2040;2548;2629;2683;2767;2770;2773;2782;2783;2822;3113;3122;3123;3125;3127;3312;3326;3916;3920;4035;4126;5284;5476;5660;5878;5908;6272;7056;7317;7436;7879;8895;9516;9528;10043;10211;23385;27183;29965;57153;57665;64114;79026;79901	RDH14;CTSA;HSPA8;GAA;PSAP;LRP1;ANXA2;BST2;CLTC;AHNAK;HLA-DRB3;GBA;GNAI1;RAB7A;HLA-DPA1;SLC44A2;CP;AP2A1;RAP1B;LAMP1;GNA11;DPP4;GNB1;HLA-DRA;VPS4A;MANBA;GNB2;PIGR;CDIP1;ANXA6;SORT1;CYBRD1;GPLD1;STOM;UBA1;HLA-DRB1;LAMP2;RAB5C;TOM1;TRIM23;LITAF;CD63;CPNE3;B4GALT1;GNAI3;HLA-DRB5;THBD;COL6A1;NCSTN;TMEM59;FLOT1;VLDLR;TMBIM1;HSP90AB1
89	GO:0031089	platelet dense granule lumen	http://amigo.geneontology.org/amigo/term/GO:0031089	11	10	3.69297	2.70785	0.000135053	0.000877086	350;1893;3699;3700;3959;5267;5919;6414;7123;10447	APOH;CLEC3B;ECM1;SELENOP;RARRES2;ITIH3;SERPINA4;LGALS3BP;FAM3C;ITIH4
90	GO:0098589	membrane region	http://amigo.geneontology.org/amigo/term/GO:0098589	116	58	38.944	1.48932	0.000139175	0.000893815	302;351;476;477;481;483;493;682;684;929;948;1000;1272;1509;1605;1803;1947;1956;2040;2319;2697;2771;2773;2817;3055;3684;3688;3689;3920;3945;4067;5230;5348;5359;5420;5621;5788;5908;5912;6281;6386;6404;6513;7070;7143;7430;7846;9356;9368;10211;11315;26509;65078;79026;91663;203068;285704;286204	CTSD;GJA1;EZR;EFNB1;PGK1;ANXA2;PTPRC;MYOF;BST2;ATP2B4;AHNAK;ITGAM;EGFR;MYADM;PARK7;GNAI2;SELPLG;ATP1A2;LDHB;RAP1B;CD36;SLC2A1;RGMB;LYN;DPP4;FLOT2;TNR;APP;STOM;ITGB2;ITGB1;LAMP2;HCK;GPC1;SDCBP;THY1;SLC9A3R1;CDH2;CD14;RAP2B;ATP1B1;FXYD1;ATP1A1;S100A10;TUBB;TUBA1A;GNAI3;CRB2;DAG1;SLC22A6;PLSCR1;PODXL;ATP1B3;CNTN1;RTN4R;PRNP;FLOT1;BSG
91	GO:0009898	cytoplasmic side of plasma membrane	http://amigo.geneontology.org/amigo/term/GO:0009898	42	26	14.1004	1.84392	0.00014238	0.000904347	387;1828;2539;2760;2767;2770;2771;2773;2778;2781;2782;3055;3728;4067;5788;6277;7053;7430;9516;10160;10672;23467;54331;55970;112574;128866	TGM3;DSG1;GM2A;EZR;JUP;PTPRC;G6PD;FARP1;GNAI1;GNG12;GNAI2;NPTXR;LYN;GNA11;GNB1;CHMP4B;GNAZ;GNA13;GNG2;GNAS;HCK;LITAF;SNX18;RHOA;GNAI3;S100A6
92	GO:0034366	spherical high-density lipoprotein particle	http://amigo.geneontology.org/amigo/term/GO:0034366	8	8	2.6858	2.97863	0.000158199	0.000983215	335;336;344;345;1191;3250;5444;55937	HPR;APOC3;APOC2;PON1;APOA2;APOM;CLU;APOA1
93	GO:0036452	ESCRT complex	http://amigo.geneontology.org/amigo/term/GO:0036452	8	8	2.6858	2.97863	0.000158199	0.000983215	7251;27243;51160;55048;79720;89853;93343;128866	VPS37B;VPS37C;MVB12A;MVB12B;CHMP4B;VPS28;CHMP2A;TSG101
94	GO:0005938	cell cortex	http://amigo.geneontology.org/amigo/term/GO:0005938	77	41	25.8508	1.58603	0.0002454	0.00150895	302;387;391;444;830;998;1000;1072;2023;2037;2243;2244;2316;2317;2319;2770;2934;3880;4082;4627;4628;5216;5962;6513;6521;7122;7430;9590;9699;10211;10487;10890;11151;51473;57731;59341;83872;91663;103910;163778;285527	EZR;CLDN5;FLNA;FLNB;MYH9;MYH10;ENO1;ANXA2;CFL1;GNAI1;FGA;MYADM;CDC42;FGB;FRYL;ASPH;RHOG;HMCN1;SLC2A1;SPRR4;RIMS2;CORO1A;MYL12B;FLOT2;CAP1;DCDC2;EPB41L2;CDH2;AKAP12;KRT19;RAB10;CAPZA2;RHOA;TRPV4;SLC4A1;SPTBN4;PFN1;FLOT1;MARCKS;RDX;GSN
95	GO:0005581	collagen trimer	http://amigo.geneontology.org/amigo/term/GO:0005581	50	29	16.7862	1.72761	0.0003017	0.00183561	712;713;714;1277;1278;1280;1281;1282;1284;1291;1292;1293;1294;1303;1306;1307;1634;2220;4060;7373;8547;8685;11117;80781;81035;84034;114897;114899;340267	FCN2;C1QTNF1;EMILIN1;COL14A1;COL4A2;MARCO;COL6A3;COL18A1;DCN;COL3A1;FCN3;COL28A1;COL4A1;EMILIN2;C1QB;COL12A1;COL15A1;C1QTNF3;COL1A1;COLEC12;C1QA;COL7A1;COL1A2;LUM;COL2A1;COL6A1;COL16A1;COL6A2;C1QC
96	GO:0005929	cilium	http://amigo.geneontology.org/amigo/term/GO:0005929	85	44	28.5366	1.54188	0.000338362	0.00203722	24;109;301;351;403;493;2767;2782;2821;2947;4117;4218;4653;5310;5315;6102;6103;7430;8842;9231;9368;9696;10890;10938;11020;23059;26146;26160;28981;51473;55081;55212;55812;57562;59341;79989;80173;80217;84902;92104;132320;146754;150737;200894	EZR;SPATA7;PROM1;GSTM3;ATP2B4;CEP89;CFAP43;PKD1;DLG5;MYOC;IFT57;ANXA1;PKM;IFT74;TRAF3IP1;ADCY3;GNA11;GNB1;RPGR;EHD1;IFT172;ARL3;MAK;CEP126;TTC30B;TTC26;DCDC2;ABCA4;APP;CLUAP1;SLC9A3R1;TTC30A;GPI;RAB10;RP2;IFT81;SCLT1;IFT27;TRPV4;BBS7;CROCC;DNAH2;ARL13B;RAB8A
97	GO:0043229	intracellular organelle	http://amigo.geneontology.org/amigo/term/GO:0043229	1849	661	620.755	1.06483	0.00034854	0.00207687	1;2;12;24;59;60;102;109;125;160;165;176;197;213;220;226;230;259;301;302;307;309;310;311;335;336;338;341;344;345;347;348;350;351;358;373;377;378;383;387;391;396;397;403;427;444;445;462;476;477;483;492;493;537;563;567;633;642;682;683;684;710;718;720;781;823;830;832;847;928;929;948;960;963;966;967;987;988;998;1000;1072;1113;1114;1116;1152;1191;1192;1213;1277;1278;1280;1281;1282;1284;1291;1292;1293;1…	BLMH;SERPINB12;ILK;CTSD;GLRX;GRIA4;RDH14;ASAH1;FYCO1;HP;GJA1;PSMA4;SDR9C7;HSPA6;LRRK1;B2M;KRT10;CYBB;MAN2A2;DSG1;PSMA6;SYCP1;CTSA;DSC1;CASP14;PSMB1;KRT13;PSMB6;BASP1;GM2A;EZR;CCN3;FLG2;KRT2;EFNB1;DSG2;SGCE;GASK1B;MLF2;KRT23;CACNA2D1;CLDN5;NPEPPS;CTSH;S100A8;ALDH1A3;KRT78;S100A14;CHGB;YWHAE;PSMA5;VWF;FLG;FLNA;RAB11B;SLC7A5;NCAM1;JUP;VAMP3;KRT27;PSMB3;KRT73;PERP;HBA1;GAPDH;VPS37B;KRT77;PPIB;APOH;CL…
98	GO:0042627	chylomicron	http://amigo.geneontology.org/amigo/term/GO:0042627	10	9	3.35725	2.68077	0.000369548	0.00216992	335;336;338;341;344;345;348;350;51599	LSR;APOH;APOB;APOC3;APOE;APOC2;APOA2;APOC1;APOA1
99	GO:0044448	cell cortex part	http://amigo.geneontology.org/amigo/term/GO:0044448	46	27	15.4433	1.74833	0.000373071	0.00216992	444;830;1000;1072;2023;2037;2316;2319;2770;2934;3880;4627;5962;6513;6521;7122;7430;9699;10211;10487;10890;11151;51473;57731;59341;91663;103910	EZR;CLDN5;FLNA;MYH9;ENO1;CFL1;GNAI1;MYADM;ASPH;SLC2A1;RIMS2;CORO1A;MYL12B;FLOT2;CAP1;DCDC2;EPB41L2;CDH2;KRT19;RAB10;CAPZA2;TRPV4;SLC4A1;SPTBN4;FLOT1;RDX;GSN
100	GO:0005775	vacuolar lumen	http://amigo.geneontology.org/amigo/term/GO:0005775	112	55	37.6011	1.46272	0.000375419	0.00216992	12;176;302;338;383;427;633;718;1462;1463;1464;1509;1634;2171;2331;2512;2548;2629;2638;2665;2760;2817;3312;3320;3339;3920;4060;4069;4126;4958;4969;5005;5159;5476;5549;5660;6278;6317;6383;6386;6948;7276;8722;9588;10383;10487;10493;10577;10675;54472;63827;66005;203068;375790;388697	CTSD;ASAH1;CTSA;GM2A;HSPA8;SERPINB3;GAA;PSAP;APOB;C3;BCAN;ARG1;PDGFRB;ANXA2;FABP5;HSPG2;GDI2;NPC2;ACAN;NCAN;GBA;CTSF;CSPG4;OMD;BGN;DCN;LYZ;SERPINA3;S100A7;ORM2;CHID1;OGN;GC;HRNR;SDC2;MANBA;CAP1;TOLLIP;LAMP2;AGRN;GPC1;SDCBP;VAT1;TCN2;LUM;VCAN;PRDX6;PRELP;TTR;CSPG5;TUBB;FMOD;TUBB4B;FTL;HSP90AA1
101	GO:0101002	ficolin-1-rich granule	http://amigo.geneontology.org/amigo/term/GO:0101002	93	47	31.2224	1.50533	0.000439059	0.00251264	1;226;230;387;427;823;847;1471;1476;1509;1512;1675;1823;1828;1832;2207;2548;2821;2934;2950;3043;3310;3312;3320;3326;3689;3728;3848;3916;3920;4860;5223;5236;5265;5315;5317;5478;5686;5689;5879;7077;7414;10159;23114;51806;89777;140885	SERPINB12;CTSD;ASAH1;HSPA6;DSG1;DSC1;PSMB1;CTSH;PSMA5;JUP;HBB;HSPA8;KRT1;CAPN1;DSP;GAA;GSTP1;PKP1;CAT;FCER1G;PPIA;PNP;CALML5;SIRPA;CFD;PKM;RAC1;LAMP1;A1BG;SERPINA1;TIMP2;ATP6AP2;CSTB;VCL;ITGB2;LAMP2;GPI;PGAM1;RHOA;ALDOA;NFASC;ALDOC;CST3;PGM1;HSP90AB1;GSN;HSP90AA1
102	GO:0016323	basolateral plasma membrane	http://amigo.geneontology.org/amigo/term/GO:0016323	60	33	20.1435	1.63825	0.000455834	0.00258306	160;301;302;358;476;481;493;760;770;960;975;1000;1605;1832;1956;2319;2348;2683;2760;3326;4035;4478;5310;6513;6521;7018;7430;9356;9376;10211;10991;55327;117247	GM2A;EZR;DSP;CA2;LRP1;ANXA2;ATP2B4;AQP1;MSN;PKD1;EGFR;AP2A1;ANXA1;SLC38A3;CD44;SLC2A1;FOLR1;SLC22A8;FLOT2;TF;CDH2;CD81;ATP1B1;B4GALT1;ATP1A1;LIN7C;CA11;SLC16A10;DAG1;SLC22A6;SLC4A1;FLOT1;HSP90AB1
103	GO:0005579	membrane attack complex	http://amigo.geneontology.org/amigo/term/GO:0005579	7	7	2.35007	2.97863	0.000473575	0.00265754	727;729;730;731;732;733;735	C7;C6;C8B;C8A;C8G;C9;C5
104	GO:0030057	desmosome	http://amigo.geneontology.org/amigo/term/GO:0030057	12	10	4.02869	2.48219	0.00056558	0.0030269	1823;1825;1828;1829;1832;2683;3728;5317;7317;64065	DSG1;DSC1;DSG2;JUP;PERP;DSP;PKP1;DSC3;UBA1;B4GALT1
105	GO:0005834	heterotrimeric G-protein complex	http://amigo.geneontology.org/amigo/term/GO:0005834	12	10	4.02869	2.48219	0.00056558	0.0030269	2767;2770;2771;2773;2778;2781;2782;10672;54331;55970	GNAI1;GNG12;GNAI2;GNA11;GNB1;GNAZ;GNA13;GNG2;GNAS;GNAI3
106	GO:1905360	GTPase complex	http://amigo.geneontology.org/amigo/term/GO:1905360	12	10	4.02869	2.48219	0.00056558	0.0030269	2767;2770;2771;2773;2778;2781;2782;10672;54331;55970	GNAI1;GNG12;GNAI2;GNA11;GNB1;GNAZ;GNA13;GNG2;GNAS;GNAI3
107	GO:0030990	intraciliary transport particle	http://amigo.geneontology.org/amigo/term/GO:0030990	12	10	4.02869	2.48219	0.00056558	0.0030269	11020;23059;26146;26160;28981;55081;79989;80173;92104;150737	IFT57;IFT74;TRAF3IP1;IFT172;TTC30B;TTC26;CLUAP1;TTC30A;IFT81;IFT27
108	GO:0030992	intraciliary transport particle B	http://amigo.geneontology.org/amigo/term/GO:0030992	12	10	4.02869	2.48219	0.00056558	0.0030269	11020;23059;26146;26160;28981;55081;79989;80173;92104;150737	IFT57;IFT74;TRAF3IP1;IFT172;TTC30B;TTC26;CLUAP1;TTC30A;IFT81;IFT27
109	GO:0044441	ciliary part	http://amigo.geneontology.org/amigo/term/GO:0044441	70	37	23.5007	1.57442	0.00059304	0.00314475	24;351;403;493;2767;2782;2821;2947;4117;4218;5310;6102;6103;7430;8842;9231;9368;9696;10938;11020;23059;26146;26160;28981;51473;55081;55212;55812;57562;79989;80173;80217;84902;132320;146754;150737;200894	EZR;SPATA7;PROM1;GSTM3;ATP2B4;CEP89;CFAP43;PKD1;DLG5;IFT57;IFT74;TRAF3IP1;GNA11;GNB1;RPGR;EHD1;IFT172;ARL3;MAK;CEP126;TTC30B;TTC26;DCDC2;ABCA4;APP;CLUAP1;SLC9A3R1;GPI;RP2;IFT81;SCLT1;IFT27;BBS7;CROCC;DNAH2;ARL13B;RAB8A
110	GO:0098562	cytoplasmic side of membrane	http://amigo.geneontology.org/amigo/term/GO:0098562	47	27	15.7791	1.71113	0.000600861	0.00315725	387;1828;2539;2760;2767;2770;2771;2773;2778;2781;2782;3055;3728;4067;5788;6277;7053;7430;9516;10160;10672;23467;29965;54331;55970;112574;128866	TGM3;DSG1;GM2A;EZR;JUP;PTPRC;G6PD;FARP1;GNAI1;GNG12;GNAI2;NPTXR;LYN;GNA11;GNB1;CHMP4B;GNAZ;GNA13;CDIP1;GNG2;GNAS;HCK;LITAF;SNX18;RHOA;GNAI3;S100A6
111	GO:0044291	cell-cell contact zone	http://amigo.geneontology.org/amigo/term/GO:0044291	34	21	11.4146	1.83974	0.000658268	0.00342774	476;477;481;1000;1674;1829;1832;2319;2697;3688;3728;5348;5912;6513;7414;7533;10211;10791;57731;57826;79026	GJA1;DSG2;JUP;DSP;DES;AHNAK;ATP1A2;VAMP5;SLC2A1;FLOT2;YWHAH;VCL;ITGB1;RAP2C;CDH2;RAP2B;ATP1B1;FXYD1;ATP1A1;SPTBN4;FLOT1
112	GO:0098862	cluster of actin-based cell projections	http://amigo.geneontology.org/amigo/term/GO:0098862	30	19	10.0717	1.88647	0.000765375	0.00394988	358;830;948;1192;2317;2348;2683;3326;4627;4628;5962;7430;8884;9368;10672;51473;79901;84059;103910	EZR;FLNB;MYH9;MYH10;AQP1;SLC5A6;CLIC1;CD36;ADGRV1;FOLR1;MYL12B;GNA13;DCDC2;CYBRD1;SLC9A3R1;CAPZA2;B4GALT1;HSP90AB1;RDX
113	GO:0030864	cortical actin cytoskeleton	http://amigo.geneontology.org/amigo/term/GO:0030864	28	18	9.40029	1.91484	0.00081548	0.00417122	830;1000;1072;2037;2319;2934;3880;4627;5962;6513;7122;10211;10487;11151;51473;57731;59341;91663	CLDN5;MYH9;CFL1;MYADM;SLC2A1;CORO1A;FLOT2;CAP1;DCDC2;EPB41L2;CDH2;KRT19;CAPZA2;TRPV4;SPTBN4;FLOT1;RDX;GSN
114	GO:0015629	actin cytoskeleton	http://amigo.geneontology.org/amigo/term/GO:0015629	115	55	38.6083	1.42456	0.000858899	0.00435477	59;60;226;301;830;832;1000;1072;1535;2037;2316;2317;2319;2934;3055;3611;3728;3880;3936;4082;4607;4621;4627;4628;4854;4921;5236;5879;5880;5962;6513;7122;7412;7414;7430;9368;9696;10015;10163;10211;10458;10487;11151;23499;27145;51473;51778;54857;55970;57731;59341;79026;83706;91663;103910	ILK;EZR;CLDN5;FLNA;JUP;FLNB;MYH9;MYH10;GDPD2;FERMT3;NOTCH3;CFL1;AHNAK;MYADM;GNG12;ANXA1;RAC1;SLC2A1;CORO1A;PDCD6IP;BAIAP2;VCAM1;MACF1;ACTB;MYL12B;FLOT2;CAP1;DCDC2;EPB41L2;WASF2;VCL;MYBPC3;HCK;DDR2;ACTA2;SLC9A3R1;CDH2;CAPZB;KRT19;CYBA;CAPZA2;ALDOA;TRPV4;RAC2;CROCC;SPTBN4;FLOT1;FILIP1;MYOZ2;MYH3;MARCKS;PGM1;RDX;GSN;LCP1
115	GO:0005903	brush border	http://amigo.geneontology.org/amigo/term/GO:0005903	24	16	8.05739	1.98575	0.000894565	0.0044574	358;830;948;1192;2317;2348;2683;3326;4627;4628;7430;8884;9368;10672;79901;103910	EZR;FLNB;MYH9;MYH10;AQP1;SLC5A6;CLIC1;CD36;FOLR1;MYL12B;GNA13;CYBRD1;SLC9A3R1;CAPZA2;B4GALT1;HSP90AB1
116	GO:0014704	intercalated disc	http://amigo.geneontology.org/amigo/term/GO:0014704	24	16	8.05739	1.98575	0.000894565	0.0044574	476;477;481;1000;1674;1829;1832;2697;3688;3728;5348;6513;7414;7533;10791;57731	GJA1;DSG2;JUP;DSP;DES;ATP1A2;VAMP5;SLC2A1;YWHAH;VCL;ITGB1;CDH2;ATP1B1;FXYD1;ATP1A1;SPTBN4
117	GO:0030863	cortical cytoskeleton	http://amigo.geneontology.org/amigo/term/GO:0030863	37	22	12.4218	1.77108	0.00102562	0.00506673	830;1000;1072;2037;2316;2319;2934;3880;4627;5962;6513;6521;7122;7430;9699;10211;10487;11151;51473;57731;59341;91663	EZR;CLDN5;FLNA;MYH9;CFL1;MYADM;SLC2A1;RIMS2;CORO1A;FLOT2;CAP1;DCDC2;EPB41L2;CDH2;KRT19;CAPZA2;TRPV4;SLC4A1;SPTBN4;FLOT1;RDX;GSN
118	GO:0030027	lamellipodium	http://amigo.geneontology.org/amigo/term/GO:0030027	46	26	15.4433	1.68357	0.00105945	0.00518949	59;351;387;960;1000;1072;1464;1605;1803;2195;2319;2934;3611;3685;3688;4628;5420;5879;5880;5962;10163;10211;11151;54857;59341;84168	ILK;MYH10;GDPD2;ANTXR1;CFL1;CSPG4;RAC1;CD44;FAT1;ITGAV;DPP4;CORO1A;FLOT2;WASF2;APP;ITGB1;ACTA2;CDH2;RHOA;DAG1;TRPV4;PODXL;RAC2;FLOT1;RDX;GSN
119	GO:0099568	cytoplasmic region	http://amigo.geneontology.org/amigo/term/GO:0099568	111	53	37.2654	1.42223	0.00111602	0.00542065	302;387;391;444;830;998;1000;1072;2023;2037;2243;2244;2316;2317;2319;2770;2934;3315;3689;3880;4082;4117;4627;4628;5216;5962;6513;6521;7122;7430;9590;9699;10211;10458;10487;10890;11151;26146;26160;51473;55081;55212;55812;57731;59341;80217;83872;91663;103910;146754;163778;200894;285527	EZR;CLDN5;FLNA;SPATA7;FLNB;MYH9;MYH10;ENO1;ANXA2;HSPB1;CFL1;CFAP43;GNAI1;FGA;MYADM;CDC42;FGB;FRYL;IFT57;ASPH;RHOG;HMCN1;SLC2A1;TRAF3IP1;SPRR4;RIMS2;CORO1A;BAIAP2;IFT172;MAK;MYL12B;FLOT2;CAP1;DCDC2;EPB41L2;ITGB2;CDH2;AKAP12;KRT19;RAB10;CAPZA2;RHOA;TRPV4;SLC4A1;BBS7;SPTBN4;PFN1;FLOT1;DNAH2;ARL13B;MARCKS;RDX;GSN
120	GO:0098588	bounding membrane of organelle	http://amigo.geneontology.org/amigo/term/GO:0098588	504	199	169.205	1.17609	0.00123747	0.00596047	24;102;160;301;302;309;310;338;348;351;373;377;383;387;391;403;444;445;537;567;682;683;684;847;928;929;948;960;963;966;967;998;1113;1213;1291;1294;1356;1363;1535;1536;1803;1823;1828;1832;1956;2040;2043;2153;2171;2207;2209;2319;2348;2548;2629;2683;2697;2767;2770;2773;2782;2783;2821;2822;2893;2923;3113;3122;3123;3125;3127;3312;3326;3684;3685;3689;3916;3920;3955;4035;4121;4122;4126;4218;4245;4249;46…	SERPINB12;GRIA4;RDH14;GJA1;B2M;CYBB;MAN2A2;DSG1;CTSA;DSC1;GASK1B;RAB11B;NCAM1;VAMP3;VPS37B;HSPA8;QSOX1;ITM2B;MICALL1;DSP;GAA;PROM1;PSAP;APOB;LRP1;PKP1;ARG1;SERPINA5;F5;ANXA2;STAB1;PTPRC;CAT;BST1;FABP5;ANTXR1;BST2;ROBO1;NDRG1;CD9;ANXA7;FCER1G;CHST14;NOTCH3;VPS37C;CLTC;CEMIP;EPHA4;ARFIP1;SORL1;PKD1;AHNAK;APOE;HLA-DRB3;GBA;GNAI1;B4GAT1;ITGAM;EGFR;RAB7A;HLA-DPA1;SLC44A2;ADAM10;GPNMB;CDC42;PTPRS;SIRPA…
121	GO:0032991	protein-containing complex	http://amigo.geneontology.org/amigo/term/GO:0032991	756	288	253.808	1.13472	0.0012518	0.00597967	59;60;160;213;214;301;302;335;336;338;341;344;345;347;348;350;351;476;477;481;482;483;493;537;567;683;712;713;714;718;727;729;730;731;732;733;735;781;830;832;929;948;960;988;998;1000;1071;1191;1192;1213;1277;1278;1280;1281;1282;1284;1291;1292;1293;1294;1303;1306;1307;1311;1512;1535;1536;1605;1634;1655;1956;2023;2026;2037;2043;2207;2220;2243;2244;2266;2316;2319;2335;2512;2597;2664;2675;2697;2767;2…	ILK;GRIA4;HP;COMP;GJA1;PSMA4;HSPA6;B2M;CYBB;PSMA6;PSMB1;PSMB6;BASP1;EZR;FCN2;LSR;SGCE;CACNA2D1;CTSH;YWHAE;PSMA5;FLNA;JUP;VAMP3;PSMB3;HPR;HBA1;GAPDH;VPS37B;PPIB;APOH;HBB;PSMB2;HSPA8;GANAB;MYH9;GSTP1;RNH1;APOB;MYH10;LRP1;PKP1;C3;ENO1;APOC3;LAMC1;SERPINA5;IPO4;PDGFRB;ANXA2;FERMT3;BST1;C1QTNF1;HSPG2;CLIP2;SNRNP200;MTA2;ATP2B4;STXBP1;HSPB1;EMILIN1;FCER1G;UGGT1;PSMA7;PLXNB1;PPIA;NOTCH3;HSP90B1;VPS37C;C…
122	GO:0005783	endoplasmic reticulum	http://amigo.geneontology.org/amigo/term/GO:0005783	443	177	148.726	1.19011	0.00127482	0.00603972	102;197;213;310;335;336;338;341;347;348;351;387;391;444;445;462;476;537;567;718;720;781;847;966;987;998;1000;1114;1116;1191;1277;1278;1280;1281;1282;1284;1291;1292;1293;1294;1303;1306;1307;1356;1462;1471;1535;1536;1605;1956;2040;2043;2147;2153;2158;2161;2200;2243;2244;2266;2335;2348;2697;2773;2781;2923;3053;3113;3122;3123;3125;3127;3309;3371;3486;3490;3698;3827;3909;3912;3913;3915;3956;4041;4052;…	RDH14;GJA1;B2M;CYBB;CTSA;CACNA2D1;CHGB;VWF;PPIB;QSOX1;GANAB;PROM1;APOB;C3;LAMC1;SRPX;F5;CAT;NPC2;CCDC78;IGFBP7;ANXA7;F12;UGGT1;NOTCH3;CFP;HSP90B1;FBN1;CEMIP;EPHA4;LAMA3;FN1;SORL1;PKD1;APOE;HLA-DRB3;FGA;EGFR;HLA-DPA1;HSPA5;KLK6;ADAM10;COL14A1;COL4A2;CDC42;PARK7;TNC;SHISA5;CHP1;MYOC;FGB;CP;MAN1C1;THBS4;COL6A3;SEZ6L;LTBP1;COL18A1;PROC;ASPH;LRBA;CLSTN2;APOA2;APOL1;RHOG;MAMDC2;SPP1;NOTCH2;ITIH2;RAC1;T…
123	GO:0005890	sodium:potassium-exchanging ATPase complex	http://amigo.geneontology.org/amigo/term/GO:0005890	6	6	2.01435	2.97863	0.00141665	0.00649861	476;477;481;482;483;5348	ATP1B2;ATP1A2;ATP1B1;FXYD1;ATP1A1;ATP1B3
124	GO:0090533	cation-transporting ATPase complex	http://amigo.geneontology.org/amigo/term/GO:0090533	6	6	2.01435	2.97863	0.00141665	0.00649861	476;477;481;482;483;5348	ATP1B2;ATP1A2;ATP1B1;FXYD1;ATP1A1;ATP1B3
125	GO:0043256	laminin complex	http://amigo.geneontology.org/amigo/term/GO:0043256	6	6	2.01435	2.97863	0.00141665	0.00649861	3909;3911;3912;3913;3915;284217	LAMC1;LAMA3;LAMA1;LAMB1;LAMA5;LAMB2
126	GO:0000813	ESCRT I complex	http://amigo.geneontology.org/amigo/term/GO:0000813	6	6	2.01435	2.97863	0.00141665	0.00649861	7251;51160;55048;79720;89853;93343	VPS37B;VPS37C;MVB12A;MVB12B;VPS28;TSG101
127	GO:0005770	late endosome	http://amigo.geneontology.org/amigo/term/GO:0005770	63	33	21.1506	1.56024	0.0014283	0.00650047	302;309;684;967;1317;1512;1956;3122;3123;3125;3127;3312;3916;3920;5906;7018;7251;7879;9516;9528;10791;27183;27243;29965;51160;55048;66005;79443;79720;85377;89853;93343;128866	FYCO1;CTSH;VPS37B;HSPA8;MICALL1;ANXA2;BST2;VPS37C;HLA-DRB3;EGFR;RAB7A;MVB12A;VAMP5;LAMP1;MVB12B;CHID1;HLA-DRA;VPS4A;CHMP4B;CDIP1;ANXA6;TF;VPS28;CHMP2A;HLA-DRB1;LAMP2;LITAF;CD63;TSG101;RAP1A;SLC31A1;HLA-DRB5;TMEM59
128	GO:0098796	membrane protein complex	http://amigo.geneontology.org/amigo/term/GO:0098796	213	92	71.5093	1.28655	0.00148042	0.00668501	160;214;476;477;481;482;483;537;567;683;727;729;730;731;732;733;735;781;929;1000;1192;1213;1535;1536;1605;1956;2207;2319;2697;2767;2770;2771;2773;2778;2781;2782;2893;2923;3113;3122;3123;3125;3127;3306;3339;3684;3685;3688;3689;3728;3856;3880;4035;4041;4067;4756;5310;5348;6386;6900;7018;7049;7251;7412;7448;7879;8773;8910;9254;9341;10016;10211;10672;11117;11315;23385;26043;27243;51160;54102;54331;54…	GRIA4;GJA1;B2M;CYBB;SGCE;CACNA2D1;JUP;VAMP3;VPS37B;LRP1;BST1;HSPG2;EMILIN1;FCER1G;VPS37C;CLTC;C7;C6;ATP1B2;PKD1;HLA-DRB3;GNAI1;HSPA2;ITGAM;C8B;EGFR;RAB7A;HLA-DPA1;ALCAM;GNG12;PARK7;GNAI2;MVB12A;ANO6;AP2A1;CNTN2;ATP1A2;C8A;SNAP23;CLIC1;MVB12B;TGFBR3;LRP5;CLIC6;ITGAV;LYN;VTN;CACNA2D2;GNA11;GNB1;HLA-DRA;CHMP4B;VCAM1;C8G;GNAZ;GNA13;FLOT2;TF;VPS28;GNG2;PEF1;ATP6AP1;CHMP2A;ITGB2;GNAS;ITGB1;TOLLIP;HLA-D…
129	GO:0071682	endocytic vesicle lumen	http://amigo.geneontology.org/amigo/term/GO:0071682	15	11	5.03587	2.18433	0.00188059	0.00842622	335;338;348;3039;3043;3240;3263;3320;4057;6288;7184	HP;HBA1;HBB;APOB;HSP90B1;APOE;SAA1;HPX;LTF;APOA1;HSP90AA1
130	GO:0031974	membrane-enclosed lumen	http://amigo.geneontology.org/amigo/term/GO:0031974	789	298	264.887	1.12501	0.00192885	0.00844602	1;2;12;60;102;125;176;197;213;226;230;301;302;311;335;336;338;348;350;351;383;427;462;567;633;710;718;720;823;847;967;988;1000;1072;1114;1116;1191;1277;1278;1280;1281;1282;1284;1291;1292;1293;1294;1303;1306;1307;1356;1462;1463;1464;1471;1476;1509;1512;1605;1634;1655;1675;1893;1956;1959;1992;2037;2147;2153;2158;2162;2171;2200;2243;2244;2266;2316;2331;2335;2512;2548;2629;2638;2665;2697;2760;2770;27…	ILK;CTSD;ASAH1;HP;GJA1;PSMA4;SDR9C7;HSPA6;B2M;PSMA6;SYCP1;CTSA;PSMB1;PSMB6;BASP1;GM2A;EZR;FLG2;CTSH;S100A8;S100A14;CHGB;PSMA5;VWF;FLNA;JUP;PSMB3;HBA1;PPIB;APOH;CLEC3B;SPATA7;HBB;PSMB2;HSPA8;QSOX1;GANAB;KRT1;CAPN1;SERPINB3;S100A11;GAA;TSPYL2;GSTP1;PTX3;PSAP;RNH1;APOB;ECM1;PKP1;C3;BCAN;LAMC1;LMNA;ARG1;F5;IPO4;PDGFRB;ANXA2;PRSS3;CAT;FERMT3;FABP5;HSPG2;GDI2;NPC2;SNRNP200;MTA2;IGFBP7;STXBP1;UGGT1;PSMA…
131	GO:0043233	organelle lumen	http://amigo.geneontology.org/amigo/term/GO:0043233	789	298	264.887	1.12501	0.00192885	0.00844602	1;2;12;60;102;125;176;197;213;226;230;301;302;311;335;336;338;348;350;351;383;427;462;567;633;710;718;720;823;847;967;988;1000;1072;1114;1116;1191;1277;1278;1280;1281;1282;1284;1291;1292;1293;1294;1303;1306;1307;1356;1462;1463;1464;1471;1476;1509;1512;1605;1634;1655;1675;1893;1956;1959;1992;2037;2147;2153;2158;2162;2171;2200;2243;2244;2266;2316;2331;2335;2512;2548;2629;2638;2665;2697;2760;2770;27…	ILK;CTSD;ASAH1;HP;GJA1;PSMA4;SDR9C7;HSPA6;B2M;PSMA6;SYCP1;CTSA;PSMB1;PSMB6;BASP1;GM2A;EZR;FLG2;CTSH;S100A8;S100A14;CHGB;PSMA5;VWF;FLNA;JUP;PSMB3;HBA1;PPIB;APOH;CLEC3B;SPATA7;HBB;PSMB2;HSPA8;QSOX1;GANAB;KRT1;CAPN1;SERPINB3;S100A11;GAA;TSPYL2;GSTP1;PTX3;PSAP;RNH1;APOB;ECM1;PKP1;C3;BCAN;LAMC1;LMNA;ARG1;F5;IPO4;PDGFRB;ANXA2;PRSS3;CAT;FERMT3;FABP5;HSPG2;GDI2;NPC2;SNRNP200;MTA2;IGFBP7;STXBP1;UGGT1;PSMA…
132	GO:0070013	intracellular organelle lumen	http://amigo.geneontology.org/amigo/term/GO:0070013	789	298	264.887	1.12501	0.00192885	0.00844602	1;2;12;60;102;125;176;197;213;226;230;301;302;311;335;336;338;348;350;351;383;427;462;567;633;710;718;720;823;847;967;988;1000;1072;1114;1116;1191;1277;1278;1280;1281;1282;1284;1291;1292;1293;1294;1303;1306;1307;1356;1462;1463;1464;1471;1476;1509;1512;1605;1634;1655;1675;1893;1956;1959;1992;2037;2147;2153;2158;2162;2171;2200;2243;2244;2266;2316;2331;2335;2512;2548;2629;2638;2665;2697;2760;2770;27…	ILK;CTSD;ASAH1;HP;GJA1;PSMA4;SDR9C7;HSPA6;B2M;PSMA6;SYCP1;CTSA;PSMB1;PSMB6;BASP1;GM2A;EZR;FLG2;CTSH;S100A8;S100A14;CHGB;PSMA5;VWF;FLNA;JUP;PSMB3;HBA1;PPIB;APOH;CLEC3B;SPATA7;HBB;PSMB2;HSPA8;QSOX1;GANAB;KRT1;CAPN1;SERPINB3;S100A11;GAA;TSPYL2;GSTP1;PTX3;PSAP;RNH1;APOB;ECM1;PKP1;C3;BCAN;LAMC1;LMNA;ARG1;F5;IPO4;PDGFRB;ANXA2;PRSS3;CAT;FERMT3;FABP5;HSPG2;GDI2;NPC2;SNRNP200;MTA2;IGFBP7;STXBP1;UGGT1;PSMA…
133	GO:0042581	specific granule	http://amigo.geneontology.org/amigo/term/GO:0042581	76	38	25.5151	1.48932	0.00197702	0.00859187	102;311;383;567;683;948;963;966;1116;1509;1535;1536;2040;3240;3684;3685;3689;3728;4057;4069;5004;5005;5199;5768;5795;5806;5906;5912;6518;7077;7414;8773;10043;54472;57153;64114;84329;196527	CTSD;HP;B2M;CYBB;JUP;QSOX1;PTX3;ARG1;BST1;CFP;ITGAM;SLC44A2;ADAM10;CD53;ANO6;SNAP23;CD36;CHI3L1;LYZ;ORM2;ITGAV;TIMP2;STOM;VCL;ITGB2;TOLLIP;CD59;ORM1;TOM1;HVCN1;LTF;SLC2A5;RAP2B;CYBA;RAP1A;PTPRJ;ANXA11;TMBIM1
134	GO:0005737	cytoplasm	http://amigo.geneontology.org/amigo/term/GO:0005737	1964	692	659.363	1.0495	0.00225612	0.00973164	1;2;12;59;60;102;109;125;160;165;176;183;197;203;213;220;223;226;230;242;301;302;307;308;309;310;311;333;335;336;338;341;344;345;347;348;350;351;358;373;377;378;383;387;391;396;397;403;427;444;445;462;476;477;482;483;491;492;493;537;567;575;633;642;682;683;684;710;718;720;735;760;781;823;826;830;832;847;873;922;928;929;948;960;963;966;967;977;987;988;998;1000;1072;1113;1114;1116;1152;1191;1192;12…	BLMH;TGM3;SERPINB12;ILK;CTSD;GLRX;GRIA4;RDH14;ASAH1;FYCO1;HP;GJA1;PSMA4;SDR9C7;HSPA6;LRRK1;B2M;KRT10;CYBB;MAN2A2;DSG1;GSDMA;PSMA6;CTSA;DSC1;CASP14;PSMB1;TGM1;KRT13;PSMB6;BASP1;GM2A;HAL;EZR;CCN3;FLG2;KRT2;EFNB1;SGCE;GASK1B;MLF2;KRT23;CACNA2D1;CLDN5;NPEPPS;CD5L;CTSH;S100A8;ALDH1A3;KRT78;S100A14;CHGB;YWHAE;PSMA5;VWF;FLG;FLNA;RAB11B;SERPINB2;SLC7A5;NCAM1;JUP;VAMP3;KRT27;PSMB3;KRT73;PERP;HBA1;GAPDH;VP…
135	GO:0030175	filopodium	http://amigo.geneontology.org/amigo/term/GO:0030175	41	23	13.7647	1.67094	0.00234569	0.010043	59;160;351;998;1605;2043;2195;2683;2823;3685;3688;3936;4478;5420;5962;7412;7430;9368;10160;10458;23467;59341;84168	EZR;ANTXR1;FARP1;EPHA4;MSN;CDC42;AP2A1;NPTXR;FAT1;ITGAV;BAIAP2;VCAM1;GPM6A;APP;ITGB1;ACTA2;SLC9A3R1;B4GALT1;DAG1;TRPV4;PODXL;RDX;LCP1
136	GO:0046930	pore complex	http://amigo.geneontology.org/amigo/term/GO:0046930	8	7	2.6858	2.6063	0.00268121	0.0113951	727;729;730;731;732;733;735	C7;C6;C8B;C8A;C8G;C9;C5
137	GO:0005766	primary lysosome	http://amigo.geneontology.org/amigo/term/GO:0005766	82	40	27.5294	1.45299	0.00273207	0.011443	12;302;311;383;684;718;967;2040;2171;2512;2548;2665;2683;2760;3916;3920;4069;4126;5005;5284;5476;5660;5878;5908;6278;6317;6386;7276;8773;8895;9588;10043;10383;10487;10493;10577;23385;54472;203068;388697	CTSA;GM2A;SERPINB3;GAA;PSAP;C3;ARG1;ANXA2;FABP5;GDI2;NPC2;BST2;RAP1B;SNAP23;LAMP1;LYZ;SERPINA3;S100A7;ORM2;HRNR;MANBA;PIGR;CAP1;STOM;TOLLIP;LAMP2;RAB5C;TOM1;SDCBP;VAT1;CD63;CPNE3;PRDX6;TTR;B4GALT1;TUBB;TUBB4B;NCSTN;ANXA11;FTL
138	GO:0042582	azurophil granule	http://amigo.geneontology.org/amigo/term/GO:0042582	82	40	27.5294	1.45299	0.00273207	0.011443	12;302;311;383;684;718;967;2040;2171;2512;2548;2665;2683;2760;3916;3920;4069;4126;5005;5284;5476;5660;5878;5908;6278;6317;6386;7276;8773;8895;9588;10043;10383;10487;10493;10577;23385;54472;203068;388697	CTSA;GM2A;SERPINB3;GAA;PSAP;C3;ARG1;ANXA2;FABP5;GDI2;NPC2;BST2;RAP1B;SNAP23;LAMP1;LYZ;SERPINA3;S100A7;ORM2;HRNR;MANBA;PIGR;CAP1;STOM;TOLLIP;LAMP2;RAB5C;TOM1;SDCBP;VAT1;CD63;CPNE3;PRDX6;TTR;B4GALT1;TUBB;TUBB4B;NCSTN;ANXA11;FTL
139	GO:0044432	endoplasmic reticulum part	http://amigo.geneontology.org/amigo/term/GO:0044432	314	128	105.418	1.21422	0.00280457	0.0116622	102;197;213;310;335;336;338;348;351;387;391;444;462;537;567;718;720;966;998;1000;1114;1191;1277;1278;1280;1281;1282;1284;1291;1292;1293;1294;1303;1306;1307;1356;1462;1471;1535;1536;1605;1956;2147;2153;2158;2200;2243;2266;2335;2348;2697;2773;2923;3053;3113;3122;3123;3125;3127;3309;3371;3486;3490;3698;3827;3912;3913;3915;3956;4052;4240;4241;4853;4854;5199;5265;5479;5624;5627;5730;5738;5768;5879;623…	RDH14;GJA1;B2M;CYBB;CHGB;PPIB;QSOX1;GANAB;APOB;C3;LAMC1;F5;IGFBP7;ANXA7;UGGT1;NOTCH3;CFP;HSP90B1;FBN1;FN1;APOE;HLA-DRB3;FGA;EGFR;HLA-DPA1;HSPA5;ADAM10;COL14A1;COL4A2;CDC42;TNC;SHISA5;CP;COL6A3;SEZ6L;LTBP1;COL18A1;PROC;ASPH;CLSTN2;APOA2;APOL1;RHOG;SPP1;NOTCH2;ITIH2;RAC1;FSTL1;MELTF;COL3A1;LAMB1;TMEM132A;VWA1;PROS1;VTN;COL28A1;COL4A1;MFGE8;THBS1;PDCD6IP;AHSG;HLA-DRA;SDC2;PTGDS;FOLR1;FGG;RPS27A;SERP…
140	GO:0031090	organelle membrane	http://amigo.geneontology.org/amigo/term/GO:0031090	582	224	195.392	1.14642	0.0029355	0.0121194	24;102;160;301;302;307;309;310;338;348;351;358;373;377;383;387;391;403;444;445;537;567;682;683;684;847;928;929;948;960;963;966;967;998;1113;1191;1192;1213;1291;1294;1356;1363;1535;1536;1803;1823;1828;1832;1956;2040;2043;2153;2171;2207;2209;2319;2348;2548;2597;2629;2683;2697;2767;2770;2773;2782;2783;2821;2822;2893;2923;3113;3122;3123;3125;3127;3312;3326;3684;3685;3689;3916;3920;3955;4000;4035;4067…	SERPINB12;GRIA4;RDH14;GJA1;B2M;CYBB;MAN2A2;DSG1;CTSA;DSC1;GASK1B;RAB11B;NCAM1;VAMP3;GAPDH;VPS37B;HSPA8;QSOX1;ITM2B;MICALL1;DSP;GAA;PROM1;PSAP;APOB;LRP1;PKP1;LMNA;ARG1;SERPINA5;F5;IPO4;ANXA2;STAB1;PTPRC;CAT;MYOF;BST1;FABP5;ANTXR1;BST2;ROBO1;NDRG1;CD9;ANXA7;FCER1G;CHST14;NOTCH3;AQP1;VPS37C;CLTC;CEMIP;EPHA4;ARFIP1;SORL1;PKD1;AHNAK;APOE;HLA-DRB3;GBA;GNAI1;B4GAT1;ITGAM;EGFR;RAB7A;HLA-DPA1;SLC44A2;ADAM…
141	GO:1904813	ficolin-1-rich granule lumen	http://amigo.geneontology.org/amigo/term/GO:1904813	63	32	21.1506	1.51296	0.00320826	0.0131516	1;226;230;427;823;847;1471;1476;1509;1512;1675;2821;2934;2950;3043;3310;3312;3320;3326;3728;3848;4860;5223;5236;5265;5315;5478;5686;5689;7077;7414;51806	CTSD;ASAH1;HSPA6;PSMB1;CTSH;PSMA5;JUP;HBB;HSPA8;KRT1;CAPN1;GSTP1;CAT;PPIA;PNP;CALML5;CFD;PKM;A1BG;SERPINA1;TIMP2;CSTB;VCL;GPI;PGAM1;ALDOA;ALDOC;CST3;PGM1;HSP90AB1;GSN;HSP90AA1
142	GO:1904724	tertiary granule lumen	http://amigo.geneontology.org/amigo/term/GO:1904724	35	20	11.7504	1.70208	0.00335085	0.0136394	226;230;427;567;1471;1476;1509;1512;3043;3240;4057;4069;5004;5199;5236;5646;5768;5806;7077;388698	CTSD;ASAH1;HP;B2M;FLG2;CTSH;HBB;QSOX1;PTX3;PRSS3;CFP;LYZ;TIMP2;CSTB;ORM1;LTF;ALDOA;ALDOC;CST3;PGM1
143	GO:0098797	plasma membrane protein complex	http://amigo.geneontology.org/amigo/term/GO:0098797	157	69	52.7088	1.30908	0.00343881	0.0138995	160;214;476;477;481;482;483;567;683;727;729;730;731;732;733;735;781;1000;1213;1535;1536;1605;1956;2207;2319;2697;2767;2770;2771;2773;2778;2781;2782;2893;3113;3122;3123;3125;3127;3306;3339;3684;3685;3688;3689;3728;3856;3880;4035;4041;4067;4756;5348;6386;6900;7018;7049;7412;7448;8910;9254;10211;10672;11117;23385;54331;54472;55327;55970	GRIA4;GJA1;B2M;CYBB;SGCE;CACNA2D1;JUP;LRP1;BST1;HSPG2;EMILIN1;FCER1G;CLTC;C7;C6;ATP1B2;HLA-DRB3;GNAI1;HSPA2;ITGAM;C8B;EGFR;HLA-DPA1;ALCAM;GNG12;GNAI2;AP2A1;CNTN2;ATP1A2;C8A;TGFBR3;LRP5;ITGAV;LYN;VTN;CACNA2D2;GNA11;GNB1;HLA-DRA;VCAM1;C8G;GNAZ;GNA13;FLOT2;TF;GNG2;ITGB2;GNAS;ITGB1;TOLLIP;HLA-DRB1;C9;SDCBP;CDH2;KRT19;CYBA;KRT8;ATP1B1;FXYD1;ATP1A1;LIN7C;GNAI3;HLA-DRB5;DAG1;ATP1B3;NCSTN;C5;FLOT1;NEO1
144	GO:0001931	uropod	http://amigo.geneontology.org/amigo/term/GO:0001931	10	8	3.35725	2.38291	0.00352841	0.014065	683;2319;4478;4627;6404;6693;7430;10211	EZR;MYH9;BST1;MSN;SELPLG;FLOT2;FLOT1;SPN
145	GO:0031254	cell trailing edge	http://amigo.geneontology.org/amigo/term/GO:0031254	10	8	3.35725	2.38291	0.00352841	0.014065	683;2319;4478;4627;6404;6693;7430;10211	EZR;MYH9;BST1;MSN;SELPLG;FLOT2;FLOT1;SPN
146	GO:0031526	brush border membrane	http://amigo.geneontology.org/amigo/term/GO:0031526	12	9	4.02869	2.23397	0.00400236	0.015845	358;948;2348;2683;3326;8884;9368;10672;79901	AQP1;SLC5A6;CD36;FOLR1;GNA13;CYBRD1;SLC9A3R1;B4GALT1;HSP90AB1
147	GO:0030669	clathrin-coated endocytic vesicle membrane	http://amigo.geneontology.org/amigo/term/GO:0030669	18	12	6.04304	1.98575	0.0040807	0.0159368	160;338;348;928;1213;2209;3113;3122;3123;3125;3127;4920	APOB;CD9;CLTC;APOE;HLA-DRB3;HLA-DPA1;AP2A1;HLA-DRA;ROR2;HLA-DRB1;FCGR1A;HLA-DRB5
148	GO:0036064	ciliary basal body	http://amigo.geneontology.org/amigo/term/GO:0036064	18	12	6.04304	1.98575	0.0040807	0.0159368	4218;6102;6103;7430;9231;26146;26160;28981;55081;55212;55812;79989	EZR;SPATA7;DLG5;IFT57;TRAF3IP1;RPGR;IFT172;TTC26;RP2;IFT81;BBS7;RAB8A
149	GO:0005916	fascia adherens	http://amigo.geneontology.org/amigo/term/GO:0005916	5	5	1.67862	2.97863	0.00423474	0.0163179	1000;1674;1832;3728;7414	JUP;DSP;DES;VCL;CDH2
150	GO:0034363	intermediate-density lipoprotein particle	http://amigo.geneontology.org/amigo/term/GO:0034363	5	5	1.67862	2.97863	0.00423474	0.0163179	335;338;344;345;348	APOB;APOC3;APOE;APOC2;APOA1
151	GO:0030660	Golgi-associated vesicle membrane	http://amigo.geneontology.org/amigo/term/GO:0030660	27	16	9.06456	1.76512	0.00525668	0.0199892	160;567;966;1213;2348;2697;3113;3122;3123;3125;3127;5310;9445;10016;10675;553115	GJA1;B2M;ITM2B;CLTC;PKD1;HLA-DRB3;HLA-DPA1;AP2A1;HLA-DRA;FOLR1;PEF1;HLA-DRB1;CD59;CSPG5;HLA-DRB5;PDCD6
152	GO:0031514	motile cilium	http://amigo.geneontology.org/amigo/term/GO:0031514	27	16	9.06456	1.76512	0.00525668	0.0199892	301;493;2947;4117;5310;6103;9368;11020;26160;28981;79989;80173;80217;84902;146754;200894	GSTM3;ATP2B4;CEP89;CFAP43;PKD1;ANXA1;IFT74;RPGR;IFT172;MAK;TTC26;SLC9A3R1;IFT81;IFT27;DNAH2;ARL13B
153	GO:0098552	side of membrane	http://amigo.geneontology.org/amigo/term/GO:0098552	173	74	58.0803	1.2741	0.0057564	0.0217464	214;301;308;387;567;928;929;948;966;1605;1828;2147;2207;2243;2244;2266;2348;2539;2675;2683;2760;2767;2770;2771;2773;2778;2781;2782;3055;3113;3122;3123;3125;3127;3312;3684;3685;3688;3689;3728;3916;4067;4240;4684;4897;5104;5270;5340;5476;5621;5788;6277;7018;7049;7053;7057;7070;7412;7430;9516;10159;10160;10211;10672;23467;29965;54331;55970;57493;65078;84168;112574;128866;284297	TGM3;B2M;DSG1;CTSA;GM2A;EZR;NCAM1;JUP;HSPA8;SSC5D;SERPINA5;PTPRC;G6PD;ANTXR1;CD9;FCER1G;FARP1;HLA-DRB3;GNAI1;FGA;HEG1;ITGAM;HLA-DPA1;ALCAM;GNG12;GNAI2;FGB;ANXA1;NPTXR;LAMP1;CD36;TGFBR3;ITGAV;LYN;GNA11;GFRA2;MFGE8;THBS1;GNB1;HLA-DRA;CHMP4B;VCAM1;GNAZ;FOLR1;FGG;GNA13;CDIP1;TF;ATP6AP2;GNG2;ITGB2;GNAS;ITGB1;HLA-DRB1;CD59;HCK;THY1;LITAF;SERPINE2;CD14;F2;SNX18;B4GALT1;RHOA;GNAI3;NRCAM;HLA-DRB5;DAG1;PLG…
154	GO:0035577	azurophil granule membrane	http://amigo.geneontology.org/amigo/term/GO:0035577	25	15	8.39311	1.78718	0.00583858	0.0219136	684;967;2040;2548;2683;3916;3920;4126;5284;5660;5878;5908;8895;10043;23385	GAA;PSAP;BST2;RAP1B;LAMP1;MANBA;PIGR;STOM;LAMP2;RAB5C;TOM1;CD63;CPNE3;B4GALT1;NCSTN
155	GO:0043202	lysosomal lumen	http://amigo.geneontology.org/amigo/term/GO:0043202	73	35	24.5079	1.42811	0.00697974	0.0258824	176;338;427;633;1462;1463;1464;1509;1634;2331;2548;2629;2638;2760;2817;3312;3320;3339;3920;4060;4126;4958;4969;5159;5476;5549;5660;6383;6948;8722;10577;10675;63827;66005;375790	CTSD;ASAH1;CTSA;GM2A;HSPA8;GAA;PSAP;APOB;BCAN;PDGFRB;HSPG2;NPC2;ACAN;NCAN;GBA;CTSF;CSPG4;OMD;BGN;DCN;CHID1;OGN;GC;SDC2;MANBA;LAMP2;AGRN;GPC1;TCN2;LUM;VCAN;PRELP;CSPG5;FMOD;HSP90AA1
156	GO:0098533	ATPase dependent transmembrane transport complex	http://amigo.geneontology.org/amigo/term/GO:0098533	7	6	2.35007	2.55311	0.00707511	0.0258824	476;477;481;482;483;5348	ATP1B2;ATP1A2;ATP1B1;FXYD1;ATP1A1;ATP1B3
157	GO:0031528	microvillus membrane	http://amigo.geneontology.org/amigo/term/GO:0031528	7	6	2.35007	2.55311	0.00707511	0.0258824	3685;4478;5420;7430;8842;9368	EZR;PROM1;MSN;ITGAV;SLC9A3R1;PODXL
158	GO:0005577	fibrinogen complex	http://amigo.geneontology.org/amigo/term/GO:0005577	7	6	2.35007	2.55311	0.00707511	0.0258824	2243;2244;2266;2335;5345;7057	FN1;FGA;FGB;THBS1;SERPINF2;FGG
159	GO:0016020	membrane	http://amigo.geneontology.org/amigo/term/GO:0016020	1710	604	574.089	1.0521	0.00759789	0.02762	24;60;102;109;125;160;214;220;226;259;301;302;307;308;309;310;311;333;335;338;348;351;358;373;377;378;383;387;391;396;397;403;444;445;462;476;477;481;482;483;491;492;493;537;563;567;575;629;633;682;683;684;718;720;722;725;727;729;730;731;732;733;735;760;770;771;781;823;826;830;847;869;922;928;929;948;953;960;963;966;967;975;977;987;988;998;1000;1072;1113;1191;1192;1213;1272;1291;1292;1293;1294;13…	TGM3;SERPINB12;ILK;CTSD;GRIA4;RDH14;FYCO1;PCDHAC2;GJA1;TENM3;B2M;KRT10;CYBB;MAN2A2;DSG1;GSDMA;CTSA;DSC1;TGM1;BASP1;GM2A;EZR;LSR;FLG2;KRT2;EFNB1;DSG2;OMG;SGCE;GASK1B;MLF2;CACNA2D1;CLDN5;PCDH11X;CD5L;S100A8;ALDH1A3;S100A14;YWHAE;FLG;FLNA;RAB11B;SERPINB2;SLC7A5;NCAM1;JUP;VAMP3;PERP;HBA1;GAPDH;VPS37B;PPIB;PGK1;FAT2;PSMB2;HSPA8;TMEM198;QSOX1;GANAB;DPYSL2;KRT1;CAPN1;FLNB;PLCD1;ITM2B;MICALL1;DSP;CA2;GAA…
160	GO:0044459	plasma membrane part	http://amigo.geneontology.org/amigo/term/GO:0044459	728	271	244.407	1.1088	0.0088422	0.0319425	24;102;109;160;214;301;302;308;351;358;378;387;476;477;481;482;483;491;492;493;567;575;682;683;684;727;729;730;731;732;733;735;760;770;781;869;928;929;948;953;960;963;966;967;975;977;1000;1072;1213;1272;1317;1363;1464;1535;1536;1605;1803;1828;1829;1832;1947;1956;2040;2043;2147;2171;2195;2207;2243;2244;2266;2319;2335;2348;2539;2675;2683;2687;2697;2760;2767;2770;2771;2773;2778;2781;2782;2817;2821;2…	TGM3;GRIA4;PCDHAC2;GJA1;TENM3;B2M;CYBB;DSG1;GM2A;EZR;EFNB1;DSG2;SGCE;CACNA2D1;CLDN5;PCDH11X;SLC7A5;NCAM1;JUP;VAMP3;PERP;HSPA8;DSP;CA2;MYH9;PROM1;TENM4;MYH10;KCTD12;SSC5D;LRP1;SERPINA5;PDGFRB;PLPP3;ANXA2;STAB1;PTPRC;G6PD;MYOF;BST1;FABP5;ANTXR1;C1QTNF1;HSPG2;BST2;ROBO1;NRXN3;SLC16A12;CD9;ATP2B4;STXBP1;EMILIN1;FCER1G;PLXNB1;ATP2B2;AQP1;FARP1;CFL1;CLTC;C7;NLGN4X;EPHA4;MSN;C6;ATP1B2;GRM8;FN1;SORL1;ATR…
161	GO:0097542	ciliary tip	http://amigo.geneontology.org/amigo/term/GO:0097542	13	9	4.36442	2.06213	0.00915289	0.0328594	11020;23059;26146;26160;28981;55081;79989;80173;150737	IFT57;IFT74;TRAF3IP1;IFT172;TTC30B;TTC26;CLUAP1;IFT81;IFT27
162	GO:0055038	recycling endosome membrane	http://amigo.geneontology.org/amigo/term/GO:0055038	26	15	8.72884	1.71844	0.00958438	0.0341961	567;2923;4218;5879;5912;9230;9341;10397;10890;10938;30844;51762;55041;57826;85377	B2M;RAB11B;VAMP3;MICALL1;NDRG1;RAC1;EHD1;EHD4;PLEKHB2;RAP2C;RAB10;RAP2B;PDIA3;RAB8A;RAB8B
163	GO:0070821	tertiary granule membrane	http://amigo.geneontology.org/amigo/term/GO:0070821	33	18	11.0789	1.62471	0.0101486	0.0357675	102;963;966;1535;1536;2040;2207;2548;3684;3689;4893;5912;8773;10159;57826;84418;140885;196527	CYBB;GAA;FCER1G;ITGAM;ADAM10;SIRPA;CD53;NRAS;ANO6;SNAP23;ATP6AP2;STOM;ITGB2;CD59;RAP2C;RAP2B;CYBA;CYSTM1
164	GO:0044853	plasma membrane raft	http://amigo.geneontology.org/amigo/term/GO:0044853	33	18	11.0789	1.62471	0.0101486	0.0357675	476;477;481;483;493;1000;1605;2319;3055;3684;3689;5348;6404;6513;7430;9356;10211;26509	EZR;MYOF;ATP2B4;ITGAM;SELPLG;ATP1A2;SLC2A1;FLOT2;ITGB2;HCK;CDH2;ATP1B1;FXYD1;ATP1A1;DAG1;SLC22A6;ATP1B3;FLOT1
165	GO:0001726	ruffle	http://amigo.geneontology.org/amigo/term/GO:0001726	45	23	15.1076	1.52241	0.0107445	0.0375271	302;378;387;1072;2934;3685;3688;3936;4627;5420;5795;5879;5962;6277;6282;7430;9368;10163;10458;23189;23499;59341;91663	EZR;S100A11;MYH9;ANXA2;CFL1;MYADM;RAC1;ITGAV;ARF4;BAIAP2;MACF1;WASF2;ITGB1;SLC9A3R1;PTPRJ;RHOA;KANK1;TRPV4;PODXL;S100A6;RDX;GSN;LCP1
166	GO:0097730	non-motile cilium	http://amigo.geneontology.org/amigo/term/GO:0097730	24	14	8.05739	1.73754	0.0107777	0.0375271	24;403;2767;2782;4117;4218;6103;8842;51473;55081;55212;55812;84902;200894	SPATA7;PROM1;CEP89;IFT57;GNA11;GNB1;RPGR;ARL3;MAK;DCDC2;ABCA4;BBS7;ARL13B;RAB8A
167	GO:0098858	actin-based cell projection	http://amigo.geneontology.org/amigo/term/GO:0098858	60	29	20.1435	1.43967	0.0118111	0.0408792	59;160;351;760;960;998;1605;2043;2195;2683;2823;3685;3688;3936;4478;5420;5962;6693;7412;7430;8842;9368;10160;10458;23114;23467;59341;84059;84168	EZR;CA2;PROM1;ANTXR1;FARP1;EPHA4;MSN;CDC42;AP2A1;NPTXR;CD44;FAT1;ITGAV;BAIAP2;VCAM1;ADGRV1;GPM6A;APP;ITGB1;ACTA2;SLC9A3R1;B4GALT1;NFASC;DAG1;TRPV4;PODXL;SPN;RDX;LCP1
168	GO:0045334	clathrin-coated endocytic vesicle	http://amigo.geneontology.org/amigo/term/GO:0045334	22	13	7.38594	1.7601	0.0120853	0.0415792	160;338;348;928;1213;2209;3113;3122;3123;3125;3127;4920;57214	APOB;CD9;CLTC;CEMIP;APOE;HLA-DRB3;HLA-DPA1;AP2A1;HLA-DRA;ROR2;HLA-DRB1;FCGR1A;HLA-DRB5
169	GO:0030136	clathrin-coated vesicle	http://amigo.geneontology.org/amigo/term/GO:0030136	48	24	16.1148	1.48932	0.0129305	0.0442237	160;338;348;928;1213;1956;2209;2348;3113;3122;3123;3125;3127;3312;4035;4218;4920;6272;7018;7450;9341;51762;57214;112574	VWF;VAMP3;HSPA8;APOB;LRP1;CD9;CLTC;CEMIP;APOE;HLA-DRB3;EGFR;HLA-DPA1;AP2A1;HLA-DRA;ROR2;FOLR1;SORT1;TF;HLA-DRB1;FCGR1A;SNX18;HLA-DRB5;RAB8A;RAB8B
170	GO:0005796	Golgi lumen	http://amigo.geneontology.org/amigo/term/GO:0005796	53	26	17.7934	1.46122	0.0133149	0.0452707	176;351;633;1462;1463;1464;1605;1634;2147;2158;2331;2817;3339;4060;4958;4969;5549;5624;5627;6383;6649;7448;10675;50512;63827;375790	BCAN;HSPG2;ACAN;NCAN;CSPG4;OMD;BGN;PROC;DCN;OGN;PROS1;VTN;SDC2;APP;SOD3;AGRN;GPC1;LUM;VCAN;PODXL2;F2;PRELP;CSPG5;DAG1;FMOD;F9
171	GO:0035579	specific granule membrane	http://amigo.geneontology.org/amigo/term/GO:0035579	41	21	13.7647	1.52564	0.0141099	0.0474157	102;683;948;963;966;1535;1536;2040;3684;3685;3689;5795;5906;5912;6518;8773;10043;57153;64114;84329;196527	CYBB;BST1;ITGAM;SLC44A2;ADAM10;CD53;ANO6;SNAP23;CD36;ITGAV;STOM;ITGB2;CD59;TOM1;HVCN1;SLC2A5;RAP2B;CYBA;RAP1A;PTPRJ;TMBIM1
172	GO:0055037	recycling endosome	http://amigo.geneontology.org/amigo/term/GO:0055037	41	21	13.7647	1.52564	0.0141099	0.0474157	351;567;1317;2923;3688;4218;5879;5912;6653;7018;7846;9230;9341;10397;10890;10938;30844;51762;55041;57826;85377	B2M;RAB11B;VAMP3;MICALL1;NDRG1;SORL1;RAC1;EHD1;TF;APP;EHD4;ITGB1;PLEKHB2;RAP2C;RAB10;RAP2B;TUBA1A;SLC31A1;PDIA3;RAB8A;RAB8B
173	GO:0042995	cell projection	http://amigo.geneontology.org/amigo/term/GO:0042995	499	189	167.527	1.12818	0.0145731	0.0486893	24;59;102;109;160;214;301;302;347;348;351;358;378;383;387;391;403;445;477;493;575;682;683;720;760;948;960;998;1000;1072;1152;1191;1464;1535;1536;1605;1803;2043;2195;2316;2319;2348;2664;2683;2767;2771;2778;2781;2782;2805;2821;2823;2893;2934;2947;3055;3312;3315;3320;3326;3358;3611;3685;3688;3908;3916;3936;4035;4117;4218;4478;4627;4628;4653;4685;4744;4856;4884;4897;4920;5037;5066;5176;5310;5315;5420…	ILK;GRIA4;TENM3;CYBB;BASP1;EZR;CCN3;SGCE;YWHAE;FLNA;VAMP3;SPATA7;HSPA8;S100A11;CA2;MYH9;PROM1;TENM4;MYH10;LRP1;GSTM3;ARG1;GDPD2;ANXA2;PTPRC;FERMT3;BST1;ANTXR1;ROBO1;ATP2B4;STXBP1;HSPB1;AQP1;FARP1;CFL1;NLGN4X;EPHA4;CEP89;MSN;THSD7A;CFAP43;PKD1;APOE;PTPRF;CSPG4;GDI1;DLG5;MYADM;ADAM10;SLC1A3;ALCAM;CDC42;PARK7;PTPRS;GNAI2;MYOC;SELPLG;PLXDC1;AP2A1;CNTN2;IFT57;ATP1A2;PEBP1;PAM;GOT1;SLC5A6;ANXA1;NPTXR;S…
174	GO:0005622	intracellular	http://amigo.geneontology.org/amigo/term/GO:0005622	2111	732	708.714	1.03286	0.0161263	0.053569	1;2;12;24;59;60;102;109;125;160;165;176;183;197;203;213;220;223;226;230;242;259;301;302;307;308;309;310;311;333;335;336;338;341;344;345;347;348;350;351;358;373;377;378;383;387;391;396;397;403;427;444;445;462;476;477;482;483;491;492;493;537;563;567;575;633;642;682;683;684;710;718;720;735;760;781;823;826;830;832;847;873;922;928;929;948;960;963;966;967;977;987;988;998;1000;1072;1113;1114;1116;1152;1…	BLMH;TGM3;SERPINB12;ILK;CTSD;GLRX;GRIA4;RDH14;ASAH1;FYCO1;HP;GJA1;PSMA4;SDR9C7;HSPA6;LRRK1;B2M;KRT10;CYBB;MAN2A2;DSG1;GSDMA;PSMA6;SYCP1;CTSA;DSC1;CASP14;PSMB1;TGM1;KRT13;PSMB6;BASP1;GM2A;HAL;EZR;CCN3;FLG2;KRT2;EFNB1;DSG2;SGCE;GASK1B;MLF2;KRT23;CACNA2D1;CLDN5;NPEPPS;CD5L;CTSH;S100A8;ALDH1A3;KRT78;S100A14;CHGB;YWHAE;PSMA5;VWF;FLG;FLNA;RAB11B;SERPINB2;SLC7A5;NCAM1;JUP;VAMP3;KRT27;PSMB3;KRT73;PERP;HB…
175	GO:0012507	ER to Golgi transport vesicle membrane	http://amigo.geneontology.org/amigo/term/GO:0012507	16	10	5.37159	1.86165	0.0165536	0.0546742	567;966;2348;3113;3122;3123;3125;3127;10016;553115	B2M;HLA-DRB3;HLA-DPA1;HLA-DRA;FOLR1;PEF1;HLA-DRB1;CD59;HLA-DRB5;PDCD6
176	GO:0030135	coated vesicle	http://amigo.geneontology.org/amigo/term/GO:0030135	69	32	23.165	1.38139	0.0172477	0.0566431	160;338;348;351;567;928;966;1213;1294;1956;2153;2209;2348;3113;3122;3123;3125;3127;3312;4035;4218;4920;5265;6272;7018;7450;9341;10016;51762;57214;112574;553115	B2M;VWF;VAMP3;HSPA8;APOB;LRP1;F5;CD9;CLTC;CEMIP;APOE;HLA-DRB3;EGFR;HLA-DPA1;AP2A1;HLA-DRA;ROR2;FOLR1;SERPINA1;SORT1;TF;APP;PEF1;HLA-DRB1;CD59;COL7A1;FCGR1A;SNX18;HLA-DRB5;PDCD6;RAB8A;RAB8B
177	GO:0005798	Golgi-associated vesicle	http://amigo.geneontology.org/amigo/term/GO:0005798	49	24	16.4505	1.45892	0.0174753	0.0570663	102;160;351;567;966;1213;1294;2153;2348;2697;3113;3122;3123;3125;3127;4218;5265;5310;6272;9445;10016;10675;51762;553115	GJA1;B2M;ITM2B;F5;CLTC;PKD1;HLA-DRB3;HLA-DPA1;ADAM10;AP2A1;HLA-DRA;FOLR1;SERPINA1;SORT1;APP;PEF1;HLA-DRB1;CD59;COL7A1;CSPG5;HLA-DRB5;PDCD6;RAB8A;RAB8B
178	GO:0044215	other organism	http://amigo.geneontology.org/amigo/term/GO:0044215	14	9	4.70014	1.91484	0.0180708	0.0577071	358;722;725;735;4057;5340;6233;7153;100293534	AQP1;TOP2A;C4BPB;RPS27A;C9;LTF;PLG;C4BPA;C4B_2
179	GO:0044216	other organism cell	http://amigo.geneontology.org/amigo/term/GO:0044216	14	9	4.70014	1.91484	0.0180708	0.0577071	358;722;725;735;4057;5340;6233;7153;100293534	AQP1;TOP2A;C4BPB;RPS27A;C9;LTF;PLG;C4BPA;C4B_2
180	GO:0044217	other organism part	http://amigo.geneontology.org/amigo/term/GO:0044217	14	9	4.70014	1.91484	0.0180708	0.0577071	358;722;725;735;4057;5340;6233;7153;100293534	AQP1;TOP2A;C4BPB;RPS27A;C9;LTF;PLG;C4BPA;C4B_2
181	GO:0031253	cell projection membrane	http://amigo.geneontology.org/amigo/term/GO:0031253	82	37	27.5294	1.34402	0.0180709	0.0577071	24;358;378;387;948;960;1072;1464;1803;2348;2683;2782;2821;3326;3685;3688;3936;4478;5310;5420;5795;5879;7070;7430;8842;8884;8910;9368;10672;10938;23189;23499;55212;59341;79901;84168;200894	EZR;SGCE;PROM1;ANTXR1;AQP1;CFL1;MSN;PKD1;CSPG4;SLC5A6;RAC1;CD44;CD36;ITGAV;ARF4;DPP4;GNB1;EHD1;MACF1;FOLR1;GNA13;CYBRD1;ABCA4;ITGB1;THY1;SLC9A3R1;GPI;B4GALT1;PTPRJ;RHOA;KANK1;TRPV4;PODXL;BBS7;ARL13B;HSP90AB1;LCP1
182	GO:0042613	MHC class II protein complex	http://amigo.geneontology.org/amigo/term/GO:0042613	6	5	2.01435	2.48219	0.0183252	0.0581975	3113;3122;3123;3125;3127	HLA-DRB3;HLA-DPA1;HLA-DRA;HLA-DRB1;HLA-DRB5
183	GO:0044424	intracellular part	http://amigo.geneontology.org/amigo/term/GO:0044424	2107	730	707.372	1.03199	0.0190029	0.0600201	1;2;12;24;59;60;102;109;125;160;165;176;183;197;203;213;220;223;226;230;242;259;301;302;307;308;309;310;311;333;335;336;338;341;344;345;347;348;350;351;358;373;377;378;383;387;391;396;397;403;427;444;445;462;476;477;482;483;491;492;493;537;563;567;575;633;642;682;683;684;710;718;720;735;760;781;823;826;830;832;847;873;922;928;929;948;960;963;966;967;977;987;988;998;1000;1072;1113;1114;1116;1152;1…	BLMH;TGM3;SERPINB12;ILK;CTSD;GLRX;GRIA4;RDH14;ASAH1;FYCO1;HP;GJA1;PSMA4;SDR9C7;HSPA6;LRRK1;B2M;KRT10;CYBB;MAN2A2;DSG1;GSDMA;PSMA6;SYCP1;CTSA;DSC1;CASP14;PSMB1;TGM1;KRT13;PSMB6;BASP1;GM2A;HAL;EZR;CCN3;FLG2;KRT2;EFNB1;DSG2;SGCE;GASK1B;MLF2;KRT23;CACNA2D1;CLDN5;NPEPPS;CD5L;CTSH;S100A8;ALDH1A3;KRT78;S100A14;CHGB;YWHAE;PSMA5;VWF;FLG;FLNA;RAB11B;SERPINB2;SLC7A5;NCAM1;JUP;VAMP3;KRT27;PSMB3;KRT73;PERP;HB…
184	GO:0120025	plasma membrane bounded cell projection	http://amigo.geneontology.org/amigo/term/GO:0120025	485	183	162.826	1.1239	0.0192298	0.0604068	24;59;102;109;160;214;301;302;347;348;351;358;378;383;387;403;445;477;493;575;682;683;720;760;948;960;998;1000;1072;1152;1191;1464;1535;1536;1605;1803;2043;2195;2316;2319;2348;2664;2683;2767;2771;2778;2781;2782;2805;2821;2823;2893;2934;2947;3312;3315;3320;3326;3358;3611;3685;3688;3908;3916;3936;4035;4117;4218;4478;4627;4628;4653;4685;4744;4856;4884;4897;4920;5037;5066;5176;5310;5315;5420;5621;564…	ILK;GRIA4;TENM3;CYBB;BASP1;EZR;CCN3;SGCE;YWHAE;FLNA;VAMP3;SPATA7;HSPA8;S100A11;CA2;MYH9;PROM1;TENM4;MYH10;LRP1;GSTM3;ARG1;GDPD2;ANXA2;PTPRC;BST1;ANTXR1;ROBO1;ATP2B4;STXBP1;HSPB1;AQP1;FARP1;CFL1;NLGN4X;EPHA4;CEP89;MSN;CFAP43;PKD1;APOE;PTPRF;CSPG4;GDI1;DLG5;MYADM;ADAM10;SLC1A3;ALCAM;CDC42;PARK7;PTPRS;GNAI2;MYOC;SELPLG;PLXDC1;AP2A1;CNTN2;IFT57;ATP1A2;PEBP1;PAM;GOT1;SLC5A6;ANXA1;NPTXR;SNAP23;LAMA2;PK…
185	GO:0098644	complex of collagen trimers	http://amigo.geneontology.org/amigo/term/GO:0098644	12	8	4.02869	1.98575	0.0194096	0.0606417	1277;1278;1280;1281;1282;1284;1294;4060	COL4A2;COL3A1;COL4A1;COL1A1;COL7A1;COL1A2;LUM;COL2A1
186	GO:0048471	perinuclear region of cytoplasm	http://amigo.geneontology.org/amigo/term/GO:0048471	170	70	57.0732	1.2265	0.0197053	0.0612348	102;302;307;309;333;347;351;377;575;988;1113;1116;1191;1192;1535;1536;1956;2040;2195;2316;2319;2597;2783;2934;3312;3320;3326;3688;3912;3916;3936;4067;4478;5066;5176;5359;5479;5730;5906;6272;6275;6277;6284;6696;6812;7018;7184;7430;7529;9341;9368;9588;10397;10791;10890;11315;25824;26999;27183;30844;51762;54472;57402;124093;124925;154091;221074;256987;284110;388697	CYBB;GSDMA;EZR;S100A14;FLNA;VAMP3;GAPDH;PPIB;HSPA8;ANXA2;CCDC78;NDRG1;STXBP1;HSP90B1;MSN;APLP1;EGFR;ADAM10;PARK7;VAMP5;PAM;PRDX5;SPP1;CLIC1;LAMP1;CHI3L1;FAT1;CYFIP2;LAMB1;ARF3;LYN;VPS4A;HRNR;GNB2;SERPINF1;PTGDS;FLOT2;ANXA6;SORT1;CDC5L;TF;CLU;APP;STOM;EHD4;ITGB1;TOLLIP;SLC39A12;S100A4;YWHAB;SERINC5;SLC9A3R1;SLC2A12;RAB10;APOD;S100A13;PRDX6;CYBA;RAP1A;SEZ6;PLSCR1;ANXA4;S100A6;CHGA;ADGRB1;HSP90AB1;G…
187	GO:0042611	MHC protein complex	http://amigo.geneontology.org/amigo/term/GO:0042611	8	6	2.6858	2.23397	0.0202568	0.0617642	567;3113;3122;3123;3125;3127	B2M;HLA-DRB3;HLA-DPA1;HLA-DRA;HLA-DRB1;HLA-DRB5
188	GO:0005811	lipid droplet	http://amigo.geneontology.org/amigo/term/GO:0005811	10	7	3.35725	2.08504	0.0203031	0.0617642	302;2597;5878;5908;5947;7879;10938	GAPDH;ANXA2;RAB7A;RAP1B;RBP1;EHD1;RAB5C
189	GO:0034362	low-density lipoprotein particle	http://amigo.geneontology.org/amigo/term/GO:0034362	10	7	3.35725	2.08504	0.0203031	0.0617642	335;338;344;348;6653;51599;55937	LSR;APOB;SORL1;APOE;APOC2;APOM;APOA1
190	GO:0008180	COP9 signalosome	http://amigo.geneontology.org/amigo/term/GO:0008180	10	7	3.35725	2.08504	0.0203031	0.0617642	2037;3309;3310;3326;4627;10211;10409	HSPA6;BASP1;MYH9;HSPA5;EPB41L2;FLOT1;HSP90AB1
191	GO:0019897	extrinsic component of plasma membrane	http://amigo.geneontology.org/amigo/term/GO:0019897	55	26	18.4648	1.40808	0.0231148	0.0699495	301;302;387;1000;2767;2770;2771;2773;2778;2781;2782;3055;3728;4067;4240;5270;5340;6277;6281;7018;7053;10160;10672;54331;55970;112574	TGM3;JUP;ANXA2;FARP1;GNAI1;GNG12;GNAI2;ANXA1;LYN;GNA11;MFGE8;GNB1;GNAZ;GNA13;TF;GNG2;GNAS;HCK;CDH2;SERPINE2;SNX18;S100A10;RHOA;GNAI3;PLG;S100A6
192	GO:0031252	cell leading edge	http://amigo.geneontology.org/amigo/term/GO:0031252	94	41	31.5581	1.29919	0.0250138	0.075302	59;302;351;378;387;960;1000;1072;1464;1605;1803;2195;2319;2934;3611;3685;3688;3936;4627;4628;5420;5795;5879;5880;5962;6277;6282;7070;7430;8910;9368;10163;10211;10458;11151;23189;23499;54857;59341;84168;91663	ILK;EZR;SGCE;S100A11;MYH9;MYH10;GDPD2;ANXA2;ANTXR1;CFL1;CSPG4;MYADM;RAC1;CD44;FAT1;ITGAV;ARF4;DPP4;CORO1A;BAIAP2;MACF1;FLOT2;WASF2;APP;ITGB1;ACTA2;THY1;SLC9A3R1;CDH2;PTPRJ;RHOA;DAG1;KANK1;TRPV4;PODXL;RAC2;S100A6;FLOT1;RDX;GSN;LCP1
193	GO:0030134	COPII-coated ER to Golgi transport vesicle	http://amigo.geneontology.org/amigo/term/GO:0030134	26	14	8.72884	1.60388	0.0257898	0.0772357	351;567;966;1294;2153;2348;3113;3122;3123;3125;3127;5265;10016;553115	B2M;F5;HLA-DRB3;HLA-DPA1;HLA-DRA;FOLR1;SERPINA1;APP;PEF1;HLA-DRB1;CD59;COL7A1;HLA-DRB5;PDCD6
194	GO:0030662	coated vesicle membrane	http://amigo.geneontology.org/amigo/term/GO:0030662	46	22	15.4433	1.42456	0.0304597	0.0907512	160;338;348;567;928;966;1213;1956;2209;2348;3113;3122;3123;3125;3127;3312;4920;7018;9341;10016;57214;553115	B2M;VAMP3;HSPA8;APOB;CD9;CLTC;CEMIP;APOE;HLA-DRB3;EGFR;HLA-DPA1;AP2A1;HLA-DRA;ROR2;FOLR1;TF;PEF1;HLA-DRB1;CD59;FCGR1A;HLA-DRB5;PDCD6
195	GO:0030315	T-tubule	http://amigo.geneontology.org/amigo/term/GO:0030315	15	9	5.03587	1.78718	0.0319257	0.0946309	476;477;493;781;5348;5962;6717;7430;79026	EZR;CACNA2D1;ATP2B4;AHNAK;ATP1A2;FXYD1;ATP1A1;SRI;RDX
196	GO:0044463	cell projection part	http://amigo.geneontology.org/amigo/term/GO:0044463	335	128	112.468	1.1381	0.0326767	0.0958738	24;102;160;214;347;348;351;358;378;387;403;477;493;575;720;948;960;998;1072;1152;1191;1464;1535;1536;1605;1803;2043;2316;2319;2348;2683;2767;2771;2778;2781;2782;2805;2821;2823;2893;2947;3312;3315;3320;3326;3358;3611;3685;3688;3908;3916;3936;4035;4117;4218;4478;4628;4653;4856;4897;4920;5037;5176;5310;5420;5621;5649;5795;5879;6102;6103;6272;6717;6900;7070;7077;7430;7531;8829;8842;8884;8910;9231;936…	ILK;GRIA4;CYBB;BASP1;EZR;CCN3;SGCE;YWHAE;FLNA;SPATA7;HSPA8;PROM1;MYH10;LRP1;GSTM3;ANTXR1;ATP2B4;HSPB1;AQP1;FARP1;CFL1;NLGN4X;EPHA4;CEP89;MSN;CFAP43;PKD1;APOE;CSPG4;DLG5;ADAM10;ALCAM;CDC42;GNAI2;MYOC;PLXDC1;AP2A1;CNTN2;IFT57;ATP1A2;PEBP1;GOT1;SLC5A6;NPTXR;LAMA2;RAC1;LAMP1;CD44;CD36;IFT74;TRAF3IP1;NPTN;ITGAV;ARF4;GNA11;DPP4;GNB1;RPGR;CKB;BAIAP2;ROR2;EHD1;SERPINF1;MACF1;IFT172;GNAZ;FOLR1;ARL3;MAK;CE…
197	GO:0120038	plasma membrane bounded cell projection part	http://amigo.geneontology.org/amigo/term/GO:0120038	335	128	112.468	1.1381	0.0326767	0.0958738	24;102;160;214;347;348;351;358;378;387;403;477;493;575;720;948;960;998;1072;1152;1191;1464;1535;1536;1605;1803;2043;2316;2319;2348;2683;2767;2771;2778;2781;2782;2805;2821;2823;2893;2947;3312;3315;3320;3326;3358;3611;3685;3688;3908;3916;3936;4035;4117;4218;4478;4628;4653;4856;4897;4920;5037;5176;5310;5420;5621;5649;5795;5879;6102;6103;6272;6717;6900;7070;7077;7430;7531;8829;8842;8884;8910;9231;936…	ILK;GRIA4;CYBB;BASP1;EZR;CCN3;SGCE;YWHAE;FLNA;SPATA7;HSPA8;PROM1;MYH10;LRP1;GSTM3;ANTXR1;ATP2B4;HSPB1;AQP1;FARP1;CFL1;NLGN4X;EPHA4;CEP89;MSN;CFAP43;PKD1;APOE;CSPG4;DLG5;ADAM10;ALCAM;CDC42;GNAI2;MYOC;PLXDC1;AP2A1;CNTN2;IFT57;ATP1A2;PEBP1;GOT1;SLC5A6;NPTXR;LAMA2;RAC1;LAMP1;CD44;CD36;IFT74;TRAF3IP1;NPTN;ITGAV;ARF4;GNA11;DPP4;GNB1;RPGR;CKB;BAIAP2;ROR2;EHD1;SERPINF1;MACF1;IFT172;GNAZ;FOLR1;ARL3;MAK;CE…
198	GO:0005913	cell-cell adherens junction	http://amigo.geneontology.org/amigo/term/GO:0005913	54	25	18.1291	1.379	0.0339796	0.0989817	301;302;1000;1605;1674;1832;2196;2319;3728;4067;4627;5317;5962;6282;7414;8773;9231;10211;10397;10458;10890;11315;64398;83692;83872	JUP;FAT2;DSP;S100A11;MYH9;DES;PKP1;ANXA2;NDRG1;CD99L2;DLG5;PARK7;ANXA1;SNAP23;HMCN1;LYN;BAIAP2;FLOT2;VCL;CDH2;RAB10;MPP5;DAG1;FLOT1;RDX
199	GO:0030665	clathrin-coated vesicle membrane	http://amigo.geneontology.org/amigo/term/GO:0030665	34	17	11.4146	1.48932	0.0340785	0.0989817	160;338;348;928;1213;1956;2209;3113;3122;3123;3125;3127;3312;4920;7018;9341;57214	VAMP3;HSPA8;APOB;CD9;CLTC;CEMIP;APOE;HLA-DRB3;EGFR;HLA-DPA1;AP2A1;HLA-DRA;ROR2;TF;HLA-DRB1;FCGR1A;HLA-DRB5
200	GO:0001772	immunological synapse	http://amigo.geneontology.org/amigo/term/GO:0001772	13	8	4.36442	1.833	0.0358202	0.10352	214;963;975;4627;5795;7430;10015;11151	EZR;MYH9;ALCAM;CD53;CORO1A;PDCD6IP;CD81;PTPRJ

## Sheet: Additional table 2
Additiona table 2. Progenesis quantificaion and identifications data (non-normalised, non-transformed)
Accession	Peptides	Unique Peptides	Confidence Score	ALS8-1	ALS8-2	ALS8-3	ALS10-2	ALS10-1	ALS2-1	ALS2-2	ALS2-3	HC1-1	ALS3-1	ALS9-1	HC4-1	ALS12-1	HC3-1	HC5-1	ALS4-1	ALS1-1	ALS6-1	ALS6-2	HC2-1	ALS7-1	ALS7-2	ALS7-3	ALS11-1	ALS5-1	Primary Uniprot Accession	HGNC symbol	Mapped GO Terms
C9orf72 status				+	+	+										+			+
P29508	12	3	615.54	14.2624	15.061	15.2937	12.7631	12.9551	13.3285	10.659	11.5749	16.8157	14.2735	14.7165	16.5013	10.9488	14.9619	13.7511	13.8784	13.4168	14.8481	14.8744	15.3406	15.0609	13.7461	14.4138	16.5004	11.9704	SERPINB3	P29508	GO:0005615 extracellular space, GO:0005634 nucleus, GO:0005737 cytoplasm, GO:0031410 cytoplasmic vesicle, GO:0046718 viral entry into host cell, GO:0005576 extracellular region, GO:0004867 serine-type endopeptidase inhibitor activity, GO:0030414 peptidase inhibitor activity, GO:0010466 negative regulation of peptidase activity, GO:0070062 extracellular exosome, GO:0030335 positive regulation of c…
P22314	2	1	56.53	10.8961	6.96015	10.8939	6.48455	8.13708	9.05734	7.26578	6.13074	7.02534	9.41143	11.0721	13.013	6.88988	10.6065	6.53123	11.9736	10.1573	11.7168	8.31809	5.36579	6.38332	7.84735	8.03034	9.65123	NA	UBA1	P22314	GO:0008641 ubiquitin-like modifier activating enzyme activity, GO:0006464 cellular protein modification process, GO:0003723 RNA binding, GO:0005634 nucleus, GO:0005737 cytoplasm, GO:0000166 nucleotide binding, GO:0005524 ATP binding, GO:0005654 nucleoplasm, GO:0005829 cytosol, GO:0016567 protein ubiquitination, GO:0005739 mitochondrion, GO:0005765 lysosomal membrane, GO:0016874 ligase activity, G…
P48594	10	2	468.68	13.2576	15.345	14.1936	11.7074	11.6969	12.186	9.13283	11.4385	15.7443	12.8991	13.674	15.4473	9.552	13.7374	12.9643	12.8273	12.9307	13.9533	13.4885	14.0564	14.0985	12.7382	13.2901	15.1798	10.588	SERPINB4	P48594	GO:0005615 extracellular space, GO:0005737 cytoplasm, GO:0004867 serine-type endopeptidase inhibitor activity, GO:0030414 peptidase inhibitor activity, GO:0010466 negative regulation of peptidase activity, GO:0030162 regulation of proteolysis, GO:0010951 negative regulation of endopeptidase activity, GO:0019899 enzyme binding, GO:0002020 protease binding, GO:0042270 protection from natural killer…
P07204	2	1	122.45	10.8258	9.00161	10.4582	8.20584	8.50747	10.8018	9.58763	10.289	6.68691	11.7882	14.4341	14.2175	9.09147	13.1524	9.23697	13.2123	11.5465	13.2927	10.4855	11.4127	10.2836	11.6628	10.2259	9.12671	8.11894	THBD	P07204	GO:0016021 integral component of membrane, GO:0005509 calcium ion binding, GO:0005887 integral component of plasma membrane, GO:0004888 transmembrane signaling receptor activity, GO:0030195 negative regulation of blood coagulation, GO:0016020 membrane, GO:0005515 protein binding, GO:0050900 leukocyte migration, GO:0005886 plasma membrane, GO:0007596 blood coagulation, GO:0007599 hemostasis, GO:00…
Q13418	1	1	35.37	15.3765	15.7307	15.1601	11.9028	12.3034	16.2826	11.044	11.6091	11.0952	16.0065	15.319	14.5763	10.2337	12.9066	11.1624	13.902	14.9078	15.3975	17.0008	14.099	14.8773	13.688	14.4145	16.1299	10.7408	ILK	Q13418	GO:0005524 ATP binding, GO:0005515 protein binding, GO:0006468 protein phosphorylation, GO:0004672 protein kinase activity, GO:0005737 cytoplasm, GO:0016020 membrane, GO:0000166 nucleotide binding, GO:0004674 protein serine/threonine kinase activity, GO:0016301 kinase activity, GO:0016740 transferase activity, GO:0016310 phosphorylation, GO:0005654 nucleoplasm, GO:0005829 cytosol, GO:0005925 foca…
P07477;P07478;Q9BYE2	4	4	159.53	23.339	20.0362	21.1765	21.4751	23.7908	23.7124	15.2403	17.2587	19.3892	24.5393	25.7479	25.6232	18.1009	24.4661	24.1419	25.6782	25.075	24.5061	22.1089	24.0448	21.6054	23.6456	21.4543	25.1201	19.2041	PRSS1	P07477	GO:0006508 proteolysis, GO:0004252 serine-type endopeptidase activity, GO:0016787 hydrolase activity, GO:0008233 peptidase activity, GO:0008236 serine-type peptidase activity, GO:0046872 metal ion binding, GO:0005615 extracellular space, GO:0005576 extracellular region, GO:0072562 blood microparticle, GO:0062023 collagen-containing extracellular matrix, GO:0022617 extracellular matrix disassembly…
P04216	1	1	34.03	12.6638	10.4116	13.2244	9.69974	12.6816	10.3968	8.9394	8.46972	8.2685	12.7498	12.9383	15.0891	10.793	12.9138	11.4295	13.6396	14.1143	12.3341	11.8021	10.2325	11.6175	10.551	9.84975	11.1507	9.35105	THY1	P04216	GO:0007155 cell adhesion, GO:0030334 regulation of cell migration, GO:0005178 integrin binding, GO:0005623 cell, GO:0016020 membrane, GO:0005925 focal adhesion, GO:0005886 plasma membrane, GO:0005096 GTPase activator activity, GO:0045121 membrane raft, GO:0009986 cell surface, GO:0007229 integrin-mediated signaling pathway, GO:0005576 extracellular region, GO:0005515 protein binding, GO:0031225 a…
P35030	1	1	77.14	16.3018	15.6867	16.6577	14.6443	16.3773	16.7893	14.043	14.0921	15.5242	17.3937	17.2954	17.7138	14.1212	17.9693	16.176	17.414	17.2589	16.5871	16.2296	18.0044	16.6812	16.2821	15.6287	17.6378	14.8767	PRSS3	P35030	GO:0006508 proteolysis, GO:0004252 serine-type endopeptidase activity, GO:0046872 metal ion binding, GO:0016787 hydrolase activity, GO:0005615 extracellular space, GO:0008233 peptidase activity, GO:0005576 extracellular region, GO:0008236 serine-type peptidase activity, GO:0005509 calcium ion binding, GO:0005515 protein binding, GO:0043312 neutrophil degranulation, GO:1904724 tertiary granule lum…
Q9UJJ9	4	4	168.42	12.6845	12.9448	13.5525	9.93447	12.4148	14.5075	11.5253	11.1531	10.0058	14.0625	15.1711	15.3968	10.664	14.1314	13.3503	15.0638	14.9711	14.8969	14.0381	13.5546	13.4922	12.4538	13.0747	14.3682	10.9516	GNPTG	Q9UJJ9	GO:0005794 Golgi apparatus, GO:0042803 protein homodimerization activity, GO:0005576 extracellular region, GO:0070062 extracellular exosome, GO:0046835 carbohydrate phosphorylation, GO:0003976 UDP-N-acetylglucosamine-lysosomal-enzyme N-acetylglucosaminephosphotransferase activity, GO:0000139 Golgi membrane, GO:0016020 membrane, GO:0043231 intracellular membrane-bounded organelle
P19086	1	1	43.74	8.60397	5.16689	11.3792	5.10421	7.71871	7.02065	4.1751	3.44791	3.30019	10.9982	7.81567	4.23964	2.15269	10.3079	0.434406	10.8314	12.8803	14.8951	13.5423	3.64108	9.08868	8.67264	11.0684	11.1232	6.50097	GNAZ	P19086	GO:0007186 G protein-coupled receptor signaling pathway, GO:0007165 signal transduction, GO:0005525 GTP binding, GO:0003924 GTPase activity, GO:0031683 G-protein beta/gamma-subunit complex binding, GO:0019001 guanyl nucleotide binding, GO:0007188 adenylate cyclase-modulating G protein-coupled receptor signaling pathway, GO:0016020 membrane, GO:0046872 metal ion binding, GO:0000166 nucleotide bind…
Q08188	16	13	790.96	11.9716	8.58314	11.8071	8.44004	11.4835	11.4864	8.50528	9.19864	7.84447	11.9944	13.0688	14.4552	8.99343	12.474	10.5304	13.5167	12.7933	12.5472	10.8601	9.30944	11.4995	10.7469	9.28469	11.9987	6.96155	TGM3	Q08188	GO:0018149 peptide cross-linking, GO:0003810 protein-glutamine gamma-glutamyltransferase activity, GO:0005737 cytoplasm, GO:0046872 metal ion binding, GO:0016740 transferase activity, GO:0016746 transferase activity, transferring acyl groups, GO:0003824 catalytic activity, GO:0005509 calcium ion binding, GO:0031424 keratinization, GO:0031234 extrinsic component of cytoplasmic side of plasma membr…
O00222	1	1	29.81	14.6497	14.3706	15.4726	13.3487	13.6625	12.9647	9.66424	10.4543	15.5892	15.7232	16.2711	18.3171	10.2682	16.4681	14.4051	15.7329	15.8758	15.013	16.1325	17.3972	14.7555	14.9477	15.0427	17.6504	11.4692	GRM8	O00222	GO:0007186 G protein-coupled receptor signaling pathway, GO:0016021 integral component of membrane, GO:0004930 G protein-coupled receptor activity, GO:0016020 membrane, GO:0007193 adenylate cyclase-inhibiting G protein-coupled receptor signaling pathway, GO:0005886 plasma membrane, GO:0007165 signal transduction, GO:0050896 response to stimulus, GO:0005887 integral component of plasma membrane, G…
P42357	7	7	276.77	7.04025	7.19383	6.75397	5.10194	7.19428	9.63123	7.75194	7.82689	NA	7.50183	11.3685	10.7052	6.45202	8.96824	6.23228	11.2681	8.40336	9.04096	3.20444	10.2551	5.6576	7.32834	7.92835	6.7401	5.66838	HAL	P42357	GO:0005737 cytoplasm, GO:0003824 catalytic activity, GO:0004397 histidine ammonia-lyase activity, GO:0006548 histidine catabolic process, GO:0016841 ammonia-lyase activity, GO:0016829 lyase activity, GO:0005829 cytosol, GO:0006547 histidine metabolic process, GO:0019556 histidine catabolic process to glutamate and formamide, GO:0019557 histidine catabolic process to glutamate and formate
Q13510	3	2	160.34	12.9773	12.5879	14.0269	11.5173	11.205	12.3412	9.00502	8.42114	14.3443	14.8952	12.857	15.0334	9.90769	13.8547	12.5431	12.7651	12.6691	12.7609	14.5483	15.1389	13.6749	13.0048	12.7012	14.2093	9.38771	ASAH1	Q13510	GO:0006629 lipid metabolic process, GO:0005764 lysosome, GO:0005634 nucleus, GO:0005737 cytoplasm, GO:0016787 hydrolase activity, GO:0005615 extracellular space, GO:0005576 extracellular region, GO:0006665 sphingolipid metabolic process, GO:0017040 N-acylsphingosine amidohydrolase activity, GO:0102121 ceramidase activity, GO:0006687 glycosphingolipid metabolic process, GO:0070062 extracellular ex…
Q9NRY6	2	1	134.7	11.7464	8.53449	12.7485	8.51198	7.33385	11.6551	5.94751	4.46712	9.84454	12.0556	14.4198	15.4653	7.38273	13.3949	11.8682	13.7496	14.5515	12.0144	9.57183	14.2004	11.8152	11.2133	9.40788	13.1076	5.75375	PLSCR3	Q9NRY6	GO:0017128 phospholipid scramblase activity, GO:0017121 plasma membrane phospholipid scrambling, GO:0016020 membrane, GO:0016021 integral component of membrane, GO:0005739 mitochondrion, GO:0005886 plasma membrane, GO:0005515 protein binding, GO:0006915 apoptotic process, GO:0005509 calcium ion binding, GO:0031966 mitochondrial membrane, GO:0048306 calcium-dependent protein binding, GO:0017124 SH…
A0A0B4J1V0	2	1	96.29	10.3668	9.50672	11.2052	11.1326	11.042	11.9854	9.31205	7.78092	8.32192	13.2182	14.7353	15.0646	9.05086	14.2205	10.1172	14.633	14.5327	14.083	11.2237	9.42	11.1745	13.2388	9.39348	14.331	5.95968	IGHV3-15	A0A0B4J1V0	GO:0016020 membrane, GO:0005886 plasma membrane, GO:0005576 extracellular region, GO:0002376 immune system process, GO:0002250 adaptive immune response, GO:0019814 immunoglobulin complex, GO:0009897 external side of plasma membrane, GO:0003823 antigen binding, GO:0034987 immunoglobulin receptor binding, GO:0006910 phagocytosis, recognition, GO:0006911 phagocytosis, engulfment, GO:0006958 compleme…
Q96CX2	2	2	91.83	14.4718	12.7219	14.821	7.76923	13.3109	15.6059	8.94618	9.16812	12.1525	15.1982	16.3228	16.1652	6.54409	16.1962	13.2109	15.308	17.328	19.727	18.7528	16.3411	14.9081	12.6482	15.2571	15.5013	11.4753	KCTD12	Q96CX2	GO:0005515 protein binding, GO:0051260 protein homooligomerization, GO:0003723 RNA binding, GO:0016020 membrane, GO:0005886 plasma membrane, GO:0042995 cell projection, GO:0030054 cell junction, GO:0045202 synapse, GO:0045211 postsynaptic membrane, GO:0042802 identical protein binding, GO:0042734 presynaptic membrane
A0A075B6H9	1	1	41.65	10.6386	9.9276	10.7249	8.28231	8.77059	11.5184	9.4261	9.29755	8.39687	11.4766	13.9259	12.2635	8.44788	11.9308	8.67231	12.9627	12.0633	14.0604	10.4295	11.6051	11.1743	9.98205	9.95769	11.7052	9.62716	IGLV4-69	A0A075B6H9	GO:0016020 membrane, GO:0005886 plasma membrane, GO:0005576 extracellular region, GO:0002376 immune system process, GO:0002250 adaptive immune response, GO:0002377 immunoglobulin production, GO:0006955 immune response, GO:0005615 extracellular space, GO:0019814 immunoglobulin complex
Q9Y5F6	5	4	231.83	11.0595	9.30753	10.2145	9.32777	14.3124	13.3975	6.65593	11.1511	10.0567	8.52807	13.0515	15.1661	10.1813	17.8304	10.7379	12.0913	14.5161	14.4983	11.3011	15.2176	7.86906	12.0199	11.9547	11.4285	9.75698	PCDHGC5	Q9Y5F6	GO:0005886 plasma membrane, GO:0016020 membrane, GO:0005509 calcium ion binding, GO:0007156 homophilic cell adhesion via plasma membrane adhesion molecules, GO:0007155 cell adhesion, GO:0016021 integral component of membrane, GO:0005887 integral component of plasma membrane, GO:0050808 synapse organization
Q13867	7	5	366.02	12.0317	9.24878	12.1301	8.14877	10.2961	12.3535	5.91919	7.45128	6.67865	11.0008	13.2269	15.8385	6.85233	12.7197	10.1951	11.4977	13.1179	13.3104	10.5831	12.6458	11.5365	9.28162	9.19999	12.0727	7.71339	BLMH	Q13867	GO:0006508 proteolysis, GO:0004197 cysteine-type endopeptidase activity, GO:0005634 nucleus, GO:0005737 cytoplasm, GO:0016787 hydrolase activity, GO:0005515 protein binding, GO:0008233 peptidase activity, GO:0008234 cysteine-type peptidase activity, GO:0042802 identical protein binding, GO:0005829 cytosol, GO:0070062 extracellular exosome, GO:0000209 protein polyubiquitination, GO:0004177 aminope…
A0A0B4J1Y9	3	2	175.3	13.8471	12.1616	14.2553	11.7103	11.1934	11.9343	9.55613	8.71097	14.5954	15.1933	13.9967	16.7707	8.94468	15.3057	14.3597	13.4889	13.4945	13.5208	13.8368	16.4989	12.7056	13.3709	13.0573	15.5947	11.5865	IGHV3-72	A0A0B4J1Y9	GO:0016020 membrane, GO:0005886 plasma membrane, GO:0005576 extracellular region, GO:0002376 immune system process, GO:0002250 adaptive immune response, GO:0019814 immunoglobulin complex, GO:0009897 external side of plasma membrane, GO:0003823 antigen binding, GO:0034987 immunoglobulin receptor binding, GO:0006910 phagocytosis, recognition, GO:0006911 phagocytosis, engulfment, GO:0006958 compleme…
Q9UQB8	1	1	42.74	13.9636	11.9269	14.3362	7.90934	12.4427	14.7543	5.64998	8.69725	10.7013	14.3798	15.3246	15.2931	5.96385	15.3699	12.3176	14.4516	16.3316	18.8875	18.1066	14.5971	14.184	11.8263	14.392	14.7818	10.5001	BAIAP2	Q9UQB8	GO:0005515 protein binding, GO:0007009 plasma membrane organization, GO:0008093 cytoskeletal adaptor activity, GO:0032956 regulation of actin cytoskeleton organization, GO:0005737 cytoplasm, GO:0016020 membrane, GO:0005829 cytosol, GO:0005886 plasma membrane, GO:0005856 cytoskeleton, GO:0042995 cell projection, GO:0038096 Fc-gamma receptor signaling pathway involved in phagocytosis, GO:0042802 id…
P16671	2	1	90.88	10.3902	8.06907	10.6006	7.90102	9.46241	7.20449	4.00757	0.462876	NA	7.46025	11.0478	11.4836	3.4206	9.26088	5.75111	11.9907	9.89406	11.6411	8.55038	8.81255	5.37528	7.75057	4.63633	8.92888	4.67013	CD36	P16671	GO:0016020 membrane, GO:0006955 immune response, GO:0007166 cell surface receptor signaling pathway, GO:1904646 cellular response to amyloid-beta, GO:0042953 lipoprotein transport, GO:0010628 positive regulation of gene expression, GO:0140052 cellular response to oxidised low-density lipoprotein particle stimulus, GO:0005623 cell, GO:0010744 positive regulation of macrophage derived foam cell dif…
O60613	1	1	55.63	8.37553	5.77832	8.12361	NA	7.95016	7.21054	8.19819	7.92061	6.72884	8.6566	12.481	13.3889	8.58203	8.33782	NA	12.1328	8.09242	10.132	7.5135	NA	6.80329	6.14181	6.98996	8.38554	5.85167	SELENOF	O60613	GO:0005783 endoplasmic reticulum, GO:0055114 oxidation-reduction process, GO:0005515 protein binding, GO:0005788 endoplasmic reticulum lumen, GO:0016491 oxidoreductase activity, GO:0051084 'de novo' posttranslational protein folding
P48745	15	15	812.93	9.10686	7.3104	10.442	NA	7.36552	9.95833	9.27325	9.12585	8.68939	9.75571	9.80872	12.5802	7.1441	9.72106	8.322	9.60278	11.1974	11.5628	9.37523	8.48031	9.31992	9.61731	7.76538	10.9226	7.70109	CCN3	P48745	GO:0005576 extracellular region, GO:0005515 protein binding, GO:0005520 insulin-like growth factor binding, GO:0005737 cytoplasm, GO:0043231 intracellular membrane-bounded organelle, GO:0008083 growth factor activity, GO:0005921 gap junction, GO:0030054 cell junction, GO:0002062 chondrocyte differentiation, GO:0010468 regulation of gene expression, GO:0044342 type B pancreatic cell proliferation,…
Q16270	15	15	1122.86	15.94	11.8109	16.0902	14.0037	16.0761	17.9745	10.9361	16.4212	15.8714	17.3012	20.5935	19.876	15.1298	18.4954	17.9963	19.1255	15.5917	17.2514	13.2795	18.7248	16.2785	15.63	14.4717	19.0464	13.5099	IGFBP7	Q16270	GO:0005576 extracellular region, GO:0005515 protein binding, GO:0005520 insulin-like growth factor binding, GO:0001558 regulation of cell growth, GO:0005615 extracellular space, GO:0007155 cell adhesion, GO:0070062 extracellular exosome, GO:0044267 cellular protein metabolic process, GO:0043687 post-translational protein modification, GO:0062023 collagen-containing extracellular matrix, GO:000578…
Q12841	2	1	84.63	18.8761	16.7426	18.279	16.229	19.0056	20.6365	11.6813	19.5156	17.0939	19.8022	21.3573	21.2766	18.3955	20.5957	19.5713	20.0668	19.2592	19.2957	16.0078	21.3285	18.1167	17.1422	16.8457	21.3342	14.4273	FSTL1	Q12841	GO:0005515 protein binding, GO:0005509 calcium ion binding, GO:0005615 extracellular space, GO:0005576 extracellular region, GO:0030154 cell differentiation, GO:0007275 multicellular organism development, GO:0008201 heparin binding, GO:0070062 extracellular exosome, GO:0044267 cellular protein metabolic process, GO:0043687 post-translational protein modification, GO:0030509 BMP signaling pathway,…
Q9Y287	2	2	62.53	10.1575	7.65219	9.50281	8.82671	7.58755	9.05366	8.93084	7.85269	NA	9.71016	9.515	13.3607	7.62118	7.61594	5.42739	10.3715	12.0301	8.66789	6.30253	6.96458	7.91463	8.94447	6.21992	8.73119	8.08779	ITM2B	Q9Y287	GO:0016020 membrane, GO:0016021 integral component of membrane, GO:0005794 Golgi apparatus, GO:0043231 intracellular membrane-bounded organelle, GO:0005768 endosome, GO:0005615 extracellular space, GO:0005886 plasma membrane, GO:0005515 protein binding, GO:0005576 extracellular region, GO:0000139 Golgi membrane, GO:0070062 extracellular exosome, GO:0044267 cellular protein metabolic process, GO:0…
P07602	1	1	28.98	8.45477	5.29126	9.85416	9.19307	8.78118	9.22089	8.65843	9.71351	8.48193	9.47285	13.0386	14.9461	10.4377	12.2346	9.68567	12.3253	10.6885	10.5723	8.53441	10.6904	8.28651	9.59876	8.61672	12.177	6.63886	PSAP	P07602	GO:0006629 lipid metabolic process, GO:0006665 sphingolipid metabolic process, GO:0005764 lysosome, GO:0005615 extracellular space, GO:0043231 intracellular membrane-bounded organelle, GO:0001664 G protein-coupled receptor binding, GO:0030882 lipid antigen binding, GO:0042802 identical protein binding, GO:0001865 NK T cell differentiation, GO:0003335 corneocyte development, GO:0006643 membrane li…
P01591	8	7	360.5	12.5557	10.3322	12.9355	7.58853	10.8526	12.4846	5.32124	5.55753	NA	12.0988	13.1107	14.3211	7.22316	12.0861	11.0795	12.0561	13.4822	14.9991	13.2059	13.3044	12.8	10.7402	12.1272	12.4169	7.6251	JCHAIN	P01591	GO:0005615 extracellular space, GO:0042803 protein homodimerization activity, GO:0005576 extracellular region, GO:0006955 immune response, GO:0045087 innate immune response, GO:0002250 adaptive immune response, GO:0006898 receptor-mediated endocytosis, GO:0050900 leukocyte migration, GO:0034987 immunoglobulin receptor binding, GO:0031210 phosphatidylcholine binding, GO:0070062 extracellular exoso…
P04439	6	3	400.24	17.8644	17.6148	18.4121	14.6543	16.8807	18.0884	13.2984	15.3857	17.6338	18.5798	19.0614	18.6631	13.683	19.7352	15.3262	17.9679	19.9264	20.8032	21.0914	19.5447	18.2904	16.5083	18.2409	18.9659	15.5519	HLA-A	P04439	GO:0006955 immune response, GO:0019882 antigen processing and presentation, GO:0003723 RNA binding, GO:0016020 membrane, GO:0016021 integral component of membrane, GO:0005783 endoplasmic reticulum, GO:0005789 endoplasmic reticulum membrane, GO:0005794 Golgi apparatus, GO:0005886 plasma membrane, GO:0009986 cell surface, GO:0002376 immune system process, GO:0045087 innate immune response, GO:00022…
P01593	1	1	44.54	14.1336	12.876	14.0537	11.8856	13.6895	14.801	10.8667	10.8076	12.226	14.1545	16.1195	16.6611	10.5226	15.7016	13.64	15.8606	15.2659	17.1172	15.5687	16.5624	15.5805	13.378	13.4251	15.9946	11.599	IGKV1D-33	P01593	GO:0016020 membrane, GO:0005886 plasma membrane, GO:0005576 extracellular region, GO:0006955 immune response, GO:0002376 immune system process, GO:0002250 adaptive immune response, GO:0002377 immunoglobulin production, GO:0005615 extracellular space, GO:0019814 immunoglobulin complex, GO:0006898 receptor-mediated endocytosis, GO:0006956 complement activation, GO:0006958 complement activation, cla…
O60568	1	1	43.81	10.6045	10.9308	12.2647	7.33393	10.8416	12.4937	7.4955	10.2724	10.1624	11.0441	13.1096	12.9063	7.33302	16.0589	11.6537	14.2581	18.0031	14.3756	13.2454	13.6943	10.1846	9.36433	10.2924	12.3487	8.75659	PLOD3	O60568	GO:0055114 oxidation-reduction process, GO:0016491 oxidoreductase activity, GO:0008475 procollagen-lysine 5-dioxygenase activity, GO:0005506 iron ion binding, GO:0016705 oxidoreductase activity, acting on paired donors, with incorporation or reduction of molecular oxygen, GO:0031418 L-ascorbic acid binding, GO:0016020 membrane, GO:0046872 metal ion binding, GO:0016740 transferase activity, GO:000…
P05060	12	11	729.37	11.3757	9.88927	10.8911	7.3753	11.0454	9.27097	6.25095	6.44156	6.93911	9.79524	12.7206	13.52	7.10308	10.756	10.1847	11.3486	12.619	12.6597	8.48931	11.4813	12.1669	8.21106	9.52968	11.8986	6.70627	CHGB	P05060	GO:0030141 secretory granule, GO:0007165 signal transduction, GO:0005515 protein binding, GO:0005576 extracellular region, GO:0005615 extracellular space, GO:0044267 cellular protein metabolic process, GO:0043687 post-translational protein modification, GO:0005788 endoplasmic reticulum lumen, GO:0005179 hormone activity
P01700	1	1	83.48	16.1678	15.7001	15.1776	13.9574	15.9568	17.2745	9.44313	15.7783	15.8099	16.732	17.8101	18.2631	14.1815	17.4172	17.8177	17.3503	16.8047	15.4013	13.8545	18.4105	15.351	16.8093	14.8684	18.0847	14.7641	IGLV1-47	P01700	GO:0016020 membrane, GO:0005886 plasma membrane, GO:0005576 extracellular region, GO:0006955 immune response, GO:0002376 immune system process, GO:0002250 adaptive immune response, GO:0002377 immunoglobulin production, GO:0005615 extracellular space, GO:0019814 immunoglobulin complex, GO:0006898 receptor-mediated endocytosis, GO:0006956 complement activation, GO:0006958 complement activation, cla…
P54289	4	3	157.7	14.1492	13.2851	14.9863	10.6246	15.0883	16.6455	9.85737	6.3054	11.6635	16.9186	16.9307	16.5014	7.61006	17.43	13.2029	15.4369	17.0426	19.2788	16.998	16.8577	13.5757	13.8522	13.3608	16.7976	12.0753	CACNA2D1	P54289	GO:1904646 cellular response to amyloid-beta, GO:0005623 cell, GO:0060307 regulation of ventricular cardiac muscle cell membrane repolarization, GO:0016020 membrane, GO:0016021 integral component of membrane, GO:0046872 metal ion binding, GO:0005244 voltage-gated ion channel activity, GO:0006811 ion transport, GO:0034765 regulation of ion transmembrane transport, GO:0006816 calcium ion transport,…
Q8NEX9	2	1	54.02	21.3148	24.0984	20.2199	15.5033	20.7953	21.207	22.5441	23.054	16.3283	21.1647	15.5986	15.0941	22.4148	16.9295	16.4745	15.748	15.2493	22.7041	23.8075	17.1468	21.1454	18.6624	22.7641	19.3066	17.8756	SDR9C7	Q8NEX9	GO:0016491 oxidoreductase activity, GO:0004745 retinol dehydrogenase activity, GO:0005737 cytoplasm, GO:0055114 oxidation-reduction process
Q8N7P1	3	3	192.82	10.309	11.0593	11.1783	10.5298	10.2196	10.2181	6.63501	5.44066	12.9429	11.2047	9.94147	13.3405	6.20344	11.365	10.5144	8.52098	9.6044	10.299	9.30018	13.2447	8.90681	9.7618	9.99873	10.365	7.37358	PLD5	Q8N7P1	GO:0003824 catalytic activity, GO:0016020 membrane, GO:0016021 integral component of membrane
Q9NUQ9;Q9H0Q0	2	2	112.37	9.78554	8.54117	10.7639	7.85269	9.37966	9.24654	8.68491	8.22807	6.9678	10.1899	13.6556	13.9514	7.18378	9.97124	11.3651	12.9684	12.4712	10.6563	9.08432	10.4983	10.4629	9.63328	8.21186	12.7248	6.91879	CYRIB	Q9NUQ9	GO:0016020 membrane, GO:0005739 mitochondrion, GO:0005515 protein binding, GO:0023030 MHC class Ib protein binding, via antigen binding groove, GO:0001916 positive regulation of T cell mediated cytotoxicity, GO:0032729 positive regulation of interferon-gamma production, GO:0050870 positive regulation of T cell activation, GO:0051058 negative regulation of small GTPase mediated signal transduction…
Q6ZRP7	2	2	59.51	11.1726	7.88175	11.6771	7.95302	9.86523	10.9073	9.39086	8.52813	7.2713	10.5834	12.4522	13.2808	7.93071	11.5325	9.2213	12.8537	12.7701	11.8426	10.5509	11.9458	10.6058	8.98159	9.19427	11.9887	7.56481	QSOX2	Q6ZRP7	GO:0055114 oxidation-reduction process, GO:0045454 cell redox homeostasis, GO:0016972 thiol oxidase activity, GO:0016971 flavin-linked sulfhydryl oxidase activity, GO:0005623 cell, GO:0005634 nucleus, GO:0016020 membrane, GO:0016021 integral component of membrane, GO:0005794 Golgi apparatus, GO:0005654 nucleoplasm, GO:0016491 oxidoreductase activity, GO:0005886 plasma membrane, GO:0005576 extrace…
P12277	3	2	208.8	10.7253	6.39974	11.0439	6.82567	8.85656	10.8437	7.90524	8.40705	6.98044	9.90322	12.0914	12.0507	7.45949	11.4582	9.54193	10.4513	12.3815	11.6475	11.9193	12.3485	11.5608	9.35829	9.81196	11.7912	7.07047	CKB	P12277	GO:0003824 catalytic activity, GO:0016772 transferase activity, transferring phosphorus-containing groups, GO:0004111 creatine kinase activity, GO:0046314 phosphocreatine biosynthetic process, GO:0016301 kinase activity, GO:0005623 cell, GO:0005737 cytoplasm, GO:0000166 nucleotide binding, GO:0005524 ATP binding, GO:0016740 transferase activity, GO:0016310 phosphorylation, GO:0005829 cytosol, GO:…
Q9HBJ8	1	1	52.37	12.2113	10.92	12.5458	7.57952	12.4931	13.294	7.4586	7.6633	10.5165	12.1604	13.4378	14.0206	7.83023	13.5461	11.3348	13.9866	13.6174	11.6903	11.8071	12.4957	12.5599	11.9834	10.7819	14.3044	9.96935	CLTRN	Q9HBJ8	GO:0005737 cytoplasm, GO:0016020 membrane, GO:0016021 integral component of membrane, GO:0042803 protein homodimerization activity, GO:0005886 plasma membrane, GO:0005515 protein binding, GO:0070062 extracellular exosome, GO:0035774 positive regulation of insulin secretion involved in cellular response to glucose stimulus, GO:0045956 positive regulation of calcium ion-dependent exocytosis, GO:003…
P36406	1	1	61.14	11.3562	5.02376	7.22268	7.77247	7.48118	8.05824	5.91967	8.12905	5.79825	9.70986	13.6294	14.6678	NA	11.8988	7.67164	13.7725	11.1806	11.0371	8.29713	3.01651	8.05095	9.88965	6.98258	9.46007	6.18843	TRIM23	P36406	GO:0008270 zinc ion binding, GO:0005525 GTP binding, GO:0003676 nucleic acid binding, GO:0005737 cytoplasm, GO:0016020 membrane, GO:0046872 metal ion binding, GO:0000166 nucleotide binding, GO:0016740 transferase activity, GO:0016567 protein ubiquitination, GO:0005794 Golgi apparatus, GO:0005765 lysosomal membrane, GO:0043085 positive regulation of catalytic activity, GO:0005515 protein binding, …
O94856	6	6	242.54	11.6492	8.37406	9.87403	11.3338	10.8911	10.6964	10.6545	10.5952	11.5605	10.611	12.8768	13.9269	11.5448	11.5551	10.1687	13.0183	11.7151	12.8185	8.52766	11.0959	9.54776	9.60243	8.06115	11.1761	10.3908	NFASC	O94856	GO:0007411 axon guidance, GO:0007422 peripheral nervous system development, GO:0019226 transmission of nerve impulse, GO:0042552 myelination, GO:0050808 synapse organization, GO:0016020 membrane, GO:0016021 integral component of membrane, GO:0007155 cell adhesion, GO:0005925 focal adhesion, GO:0005886 plasma membrane, GO:0030054 cell junction, GO:0005515 protein binding, GO:0043312 neutrophil deg…
P07996	3	3	86.72	13.2176	12.4612	14.4739	10.5401	13.757	14.544	10.3415	11.4207	10.5597	14.6477	15.7093	16.4426	10.7117	15.2369	12.5844	14.7679	15.8458	14.0217	13.3626	14.6264	14.2303	12.3572	12.8012	14.7817	10.6963	THBS1	P07996	GO:0006954 inflammatory response, GO:0005615 extracellular space, GO:0016525 negative regulation of angiogenesis, GO:0008201 heparin binding, GO:0050840 extracellular matrix binding, GO:0005576 extracellular region, GO:0005515 protein binding, GO:0005509 calcium ion binding, GO:0007155 cell adhesion, GO:0043536 positive regulation of blood vessel endothelial cell migration, GO:0043537 negative re…
P51693;Q8WYK1	27	25	1341.46	10.0982	7.60727	9.85993	6.91244	11.5793	11.4166	9.70824	9.59521	7.9329	12.4383	12.0976	13.9346	8.01768	11.3947	8.57299	12.4741	10.2519	13.4265	10.6161	11.7241	11.8667	9.52769	10.5896	12.4892	8.559	APLP1	P51693	GO:0016021 integral component of membrane, GO:0008201 heparin binding, GO:0046914 transition metal ion binding, GO:0016020 membrane, GO:0048471 perinuclear region of cytoplasm, GO:0005737 cytoplasm, GO:0046872 metal ion binding, GO:0007155 cell adhesion, GO:0005886 plasma membrane, GO:0005515 protein binding, GO:0006915 apoptotic process, GO:0042802 identical protein binding, GO:0006897 endocytos…
P35858	6	6	302.39	18.1462	18.1762	19.0478	16.3271	18.4824	19.0217	13.7563	16.6026	16.4901	19.5039	20.1333	21.1535	15.8234	20.0936	18.9693	19.5553	20.4252	19.1469	19.2204	20.1359	18.5591	19.0865	18.9088	20.4539	17.2309	IGFALS	P35858	GO:0005515 protein binding, GO:0007155 cell adhesion, GO:0005615 extracellular space, GO:0005576 extracellular region, GO:0031012 extracellular matrix, GO:0070062 extracellular exosome, GO:0044267 cellular protein metabolic process, GO:0007165 signal transduction, GO:0042567 insulin-like growth factor ternary complex, GO:0005520 insulin-like growth factor binding
Q92563	2	2	84.05	11.4115	11.5187	11.3089	4.84769	10.5216	12.6473	4.0543	6.42964	7.64856	11.5001	15.6403	15.1773	8.0684	11.6311	11.9274	14.788	14.1721	12.8656	10.942	14.4277	11.4565	12.2312	8.35448	13.7365	7.27946	SPOCK2	Q92563	GO:0005515 protein binding, GO:0005509 calcium ion binding, GO:0005576 extracellular region, GO:0005615 extracellular space, GO:0048856 anatomical structure development, GO:0031012 extracellular matrix, GO:0045595 regulation of cell differentiation, GO:0007416 synapse assembly, GO:0030198 extracellular matrix organization, GO:0005518 collagen binding, GO:0050840 extracellular matrix binding, GO:0…
P61020	2	1	109.03	14.0079	13.5916	12.5368	10.8319	12.9335	13.5174	8.96433	11.9137	11.5978	12.4892	16.1444	15.4011	10.9702	13.6697	13.8291	16.2652	15.8376	15.1914	12.6101	14.9142	13.9769	13.5007	11.747	14.6087	10.8615	RAB5B	P61020	GO:0005525 GTP binding, GO:0003924 GTPase activity, GO:0016020 membrane, GO:0015031 protein transport, GO:0043231 intracellular membrane-bounded organelle, GO:0000166 nucleotide binding, GO:0005768 endosome, GO:0005886 plasma membrane, GO:0005515 protein binding, GO:0042470 melanosome, GO:0006886 intracellular protein transport, GO:0070062 extracellular exosome, GO:0031901 early endosome membrane…
P05556	6	6	173.08	11.7568	10.0301	11.7801	7.78712	9.37424	11.4201	10.8481	10.5044	8.59455	11.1258	14.2916	14.1049	9.59206	11.312	10.6308	14.1694	13.1503	12.7274	10.1125	12.3082	11.2263	10.3003	9.86348	13.0689	8.97593	ITGB1	P05556	GO:0007155 cell adhesion, GO:0008305 integrin complex, GO:0038023 signaling receptor activity, GO:0007160 cell-matrix adhesion, GO:0007229 integrin-mediated signaling pathway, GO:0045766 positive regulation of angiogenesis, GO:0051897 positive regulation of protein kinase B signaling, GO:0005737 cytoplasm, GO:0005623 cell, GO:0005515 protein binding, GO:0016020 membrane, GO:0016021 integral compo…
Q8WUA8	1	1	75.68	14.4841	12.8696	14.556	12.8177	13.0272	13.4949	12.0851	12.3895	12.1479	14.0644	14.8326	15.45	11.9995	14.0425	12.5422	15.358	15.0163	14.9073	13.6369	14.4001	13.7835	15.3937	13.4432	14.4949	11.5949	TSKU	Q8WUA8	GO:0005515 protein binding, GO:0005576 extracellular region, GO:0010468 regulation of gene expression, GO:0021540 corpus callosum morphogenesis, GO:0021670 lateral ventricle development, GO:0021960 anterior commissure morphogenesis, GO:0030178 negative regulation of Wnt signaling pathway, GO:0043010 camera-type eye development, GO:0061073 ciliary body morphogenesis, GO:0005615 extracellular space
O75643	1	1	25.58	10.3396	7.1243	11.836	7.27492	9.5682	10.7252	6.7303	4.5215	NA	10.187	13.0567	13.3823	7.04597	10.5344	9.48598	12.3792	13.0448	13.3994	10.3856	14.1377	9.55418	9.23571	8.93265	12.5509	5.16831	SNRNP200	O75643	GO:0005524 ATP binding, GO:0003676 nucleic acid binding, GO:0003723 RNA binding, GO:0006397 mRNA processing, GO:0008380 RNA splicing, GO:0005634 nucleus, GO:0016020 membrane, GO:0000166 nucleotide binding, GO:0005654 nucleoplasm, GO:0016787 hydrolase activity, GO:0005515 protein binding, GO:0005681 spliceosomal complex, GO:0004386 helicase activity, GO:0000398 mRNA splicing, via spliceosome, GO:0…
P08185	3	3	122.76	8.0713	-0.0505326	10.8908	2.18265	9.50298	11.2758	NA	7.75497	9.08364	11.2614	12.2295	13.4198	6.57532	17.8225	10.5616	12.235	12.8264	13.3923	11.4008	10.9547	11.2513	10.1589	12.4228	10.9996	6.99628	SERPINA6	P08185	GO:0005615 extracellular space, GO:0005576 extracellular region, GO:0008289 lipid binding, GO:0070062 extracellular exosome, GO:0004867 serine-type endopeptidase inhibitor activity, GO:0010951 negative regulation of endopeptidase activity, GO:0005496 steroid binding, GO:0008211 glucocorticoid metabolic process
Q8N3T6	4	3	157.73	11.4069	10.4761	11.9377	6.9893	10.0254	11.5914	9.04754	8.7931	6.84969	10.836	13.758	14.3259	8.19234	12.1394	10.0057	13.0572	14.2768	13.8533	11.4715	13.7893	12.6832	10.0447	10.4097	12.8529	8.10542	TMEM132C	Q8N3T6	GO:0016020 membrane, GO:0016021 integral component of membrane, GO:0003674 molecular_function, GO:0008150 biological_process, GO:0005575 cellular_component
Q9Y5I4	2	2	48.57	9.48042	8.14867	8.6926	6.28696	10.6733	10.2867	5.77924	6.28557	5.93246	9.60421	10.9106	14.0939	6.1046	9.90551	8.74446	12.9984	11.3117	10.018	6.66923	11.0851	11.9294	10.0833	6.25854	10.9381	7.51088	PCDHAC2	Q9Y5I4	GO:0005886 plasma membrane, GO:0016020 membrane, GO:0005509 calcium ion binding, GO:0007156 homophilic cell adhesion via plasma membrane adhesion molecules, GO:0007155 cell adhesion, GO:0007399 nervous system development, GO:0016021 integral component of membrane, GO:0005887 integral component of plasma membrane
Q4U2R8	2	2	89.08	17.6449	19.5671	15.9521	8.10691	16.1479	15.9177	10.1264	13.8228	11.2269	16.0978	13.5281	12.8492	12.6469	12.7666	12.4918	12.9878	13.8287	18.6507	18.1232	13.0399	17.775	13.0588	18.6438	14.7393	11.4996	SLC22A6	Q4U2R8	GO:0016020 membrane, GO:0016021 integral component of membrane, GO:0022857 transmembrane transporter activity, GO:0055085 transmembrane transport, GO:0015698 inorganic anion transport, GO:0005886 plasma membrane, GO:0005515 protein binding, GO:0098656 anion transmembrane transport, GO:0005887 integral component of plasma membrane, GO:0015347 sodium-independent organic anion transmembrane transpor…
P11413	2	1	75.03	12.3015	9.68574	12.0713	10.6208	12.3991	11.9898	10.9761	9.98296	11.273	12.4591	14.353	14.8756	10.4	13.6486	9.91008	14.0834	13.5263	13.5165	11.0415	13.5563	12.3371	11.6777	10.7192	14.0376	10.0946	G6PD	P11413	GO:0016614 oxidoreductase activity, acting on CH-OH group of donors, GO:0055114 oxidation-reduction process, GO:0050661 NADP binding, GO:0006006 glucose metabolic process, GO:0004345 glucose-6-phosphate dehydrogenase activity, GO:0005737 cytoplasm, GO:0016020 membrane, GO:0043231 intracellular membrane-bounded organelle, GO:0005829 cytosol, GO:0016491 oxidoreductase activity, GO:0005515 protein b…
Q6MZW2	6	6	246.7	11.9039	10.141	11.9054	6.88396	8.7949	11.8714	-2.74952	4.94083	8.16635	13.2827	11.2335	5.23982	NA	10.1696	7.89685	12.4263	11.5003	14.516	15.0862	10.2787	10.7626	11.9778	12.0418	11.6648	6.10118	FSTL4	Q6MZW2	GO:0005515 protein binding, GO:0005509 calcium ion binding, GO:0046872 metal ion binding, GO:0005576 extracellular region, GO:0030154 cell differentiation, GO:0007275 multicellular organism development, GO:0048403 brain-derived neurotrophic factor binding, GO:0031549 negative regulation of brain-derived neurotrophic factor receptor signaling pathway, GO:0048670 regulation of collateral sprouting,…
P23142	39	37	2802.06	12.5836	10.2432	12.3303	8.91716	11.4814	13.9349	7.81382	11.0467	9.40976	12.3837	13.9924	15.0111	10.303	13.7706	13.0827	12.9628	13.3738	12.6891	11.3539	12.0205	13.4806	10.4505	11.7588	12.935	9.45542	FBLN1	P23142	GO:0005576 extracellular region, GO:0005515 protein binding, GO:0062023 collagen-containing extracellular matrix, GO:0030198 extracellular matrix organization, GO:0005509 calcium ion binding, GO:0016504 peptidase activator activity, GO:0010952 positive regulation of peptidase activity, GO:0005615 extracellular space, GO:0042802 identical protein binding, GO:0070062 extracellular exosome, GO:00019…
P53367	4	1	165.59	20.2541	19.9135	21.0362	17.3677	20.7569	22.4259	15.9215	19.3584	19.2607	21.7896	23.2559	22.7458	18.2366	22.2734	21.2944	23.0845	23.4761	22.4697	21.3254	22.8451	21.897	20.2439	20.8545	22.7922	18.5201	ARFIP1	P53367	GO:0019904 protein domain specific binding, GO:0000139 Golgi membrane, GO:0070273 phosphatidylinositol-4-phosphate binding, GO:0050708 regulation of protein secretion, GO:0032588 trans-Golgi network membrane, GO:0016020 membrane, GO:0005794 Golgi apparatus, GO:0006886 intracellular protein transport, GO:0005737 cytoplasm, GO:0005543 phospholipid binding, GO:0005829 cytosol, GO:0034315 regulation …
Q9NQU5	1	1	28.2	13.205	10.1498	11.4455	11.7785	10.0079	9.4883	6.24685	6.77469	8.89012	12.254	13.6976	13.771	5.96491	13.0692	9.76621	11.3779	12.7268	12.8331	13.5911	12.9553	12.6067	12.5677	10.1726	13.9408	5.65392	BUB1B-PAK6	Q9NQU5	GO:0007094 mitotic spindle assembly checkpoint
Q24JP5	10	10	425.94	12.4989	9.35998	11.3833	10.0522	10.2132	10.6154	8.16595	5.34226	6.75557	11.0666	8.70229	11.4143	7.93322	NA	8.91761	9.33351	11.0185	10.874	9.01697	NA	15.8734	14.6874	15.3121	9.23111	NA	TMEM132A	Q24JP5	GO:0016020 membrane, GO:0016021 integral component of membrane, GO:0005783 endoplasmic reticulum, GO:0005789 endoplasmic reticulum membrane, GO:0005794 Golgi apparatus, GO:0000139 Golgi membrane, GO:0070062 extracellular exosome, GO:0003674 molecular_function, GO:0008150 biological_process, GO:0044267 cellular protein metabolic process, GO:0043687 post-translational protein modification, GO:00057…
P10124	10	7	426.25	12.8017	12.5237	13.5052	8.02867	11.8268	15.4346	10.0741	11.8898	8.79557	12.233	16.3763	15.2363	11.3569	14.221	13.0118	15.8945	16.027	13.6845	11.3906	13.6551	13.9696	12.8215	11.2507	13.0709	10.454	SRGN	P10124	GO:0005794 Golgi apparatus, GO:0005615 extracellular space, GO:0005515 protein binding, GO:0005576 extracellular region, GO:0006915 apoptotic process, GO:0031214 biomineral tissue development, GO:0030141 secretory granule, GO:0002576 platelet degranulation, GO:0031093 platelet alpha granule lumen, GO:0016485 protein processing, GO:0050710 negative regulation of cytokine secretion, GO:0008626 gran…
P78386	16	2	877.31	15.7614	14.1986	15.7845	12.7715	19.3003	18.7377	12.3099	14.7918	12.2064	19.3127	20.453	20.6805	12.6645	20.1472	17.2975	18.6172	19.538	19.1852	18.2552	19.7887	18.1634	18.3643	17.0015	20.2293	15.3985	KRT85	P78386	GO:0045095 keratin filament, GO:0005615 extracellular space, GO:0005882 intermediate filament, GO:0005829 cytosol, GO:0031424 keratinization, GO:0005198 structural molecule activity, GO:0008544 epidermis development, GO:0070268 cornification
Q96BZ4	1	1	72.25	11.4687	11.2861	11.149	10.5085	12.1019	11.7231	9.26403	9.16459	12.4584	12.2942	13.9031	14.3798	8.84648	11.8975	11.9069	12.6106	21.005	14.2258	11.6315	11.9231	12.5338	10.9518	11.5492	13.0295	10.6798	PLD4	Q96BZ4	GO:0003824 catalytic activity, GO:0016020 membrane, GO:0016021 integral component of membrane, GO:0006259 DNA metabolic process, GO:0090305 nucleic acid phosphodiester bond hydrolysis, GO:0045145 single-stranded DNA 5'-3' exodeoxyribonuclease activity, GO:0002244 hematopoietic progenitor cell differentiation, GO:0006909 phagocytosis, GO:1900015 regulation of cytokine production involved in inflam…
Q9HCH3	3	1	96.8	13.6348	11.5624	13.7582	8.17731	10.9064	14.7379	11.6565	12.8215	9.34192	13.0993	15.5359	14.8968	11.8868	14.1412	12.4339	14.3574	15.2598	14.2611	13.0413	14.1397	13.2487	10.2014	11.6673	14.0322	9.16461	CPNE5	Q9HCH3	GO:0042995 cell projection, GO:0030154 cell differentiation, GO:0005886 plasma membrane, GO:0005544 calcium-dependent phospholipid binding, GO:0043204 perikaryon, GO:0070062 extracellular exosome, GO:0003674 molecular_function, GO:0071277 cellular response to calcium ion, GO:1903861 positive regulation of dendrite extension, GO:0043005 neuron projection, GO:0043025 neuronal cell body
P28066	1	1	56.22	10.2707	11.818	10.6353	8.53635	10.9224	9.91398	8.58892	10.349	8.1942	9.74032	11.7397	12.8249	10.7733	12.7428	10.4373	10.3069	12.1637	12.5378	9.90305	10.2969	11.0335	10.71	9.67542	11.6387	8.43361	PSMA5	P28066	GO:0004175 endopeptidase activity, GO:0051603 proteolysis involved in cellular protein catabolic process, GO:0005839 proteasome core complex, GO:0006511 ubiquitin-dependent protein catabolic process, GO:0019773 proteasome core complex, alpha-subunit complex, GO:0004298 threonine-type endopeptidase activity, GO:0043161 proteasome-mediated ubiquitin-dependent protein catabolic process, GO:0005634 n…
Q86Y38	3	3	105.67	13.9145	11.8824	13.6729	10.0176	11.6385	11.2601	7.30228	9.58773	14.7457	12.9869	13.6958	14.8859	9.38658	13.3319	12.693	13.2977	12.9332	12.2049	12.8356	13.9238	11.1159	10.1453	12.777	13.0717	10.1603	XYLT1	Q86Y38	GO:0016020 membrane, GO:0008375 acetylglucosaminyltransferase activity, GO:0030158 protein xylosyltransferase activity, GO:0006024 glycosaminoglycan biosynthetic process, GO:0016021 integral component of membrane, GO:0046872 metal ion binding, GO:0016740 transferase activity, GO:0016757 transferase activity, transferring glycosyl groups, GO:0005794 Golgi apparatus, GO:0005615 extracellular space,…
Q96IY4	2	1	57.03	12.3559	11.0058	13.1117	9.6877	11.2555	12.5258	9.84968	11.7217	11.028	12.8296	13.2745	12.8009	10.8309	12.3724	12.8188	13.0921	12.6118	13.1707	10.5037	13.1807	12.4905	10.5313	11.6831	13.3136	10.0757	CPB2	Q96IY4	GO:0008270 zinc ion binding, GO:0006508 proteolysis, GO:0004181 metallocarboxypeptidase activity, GO:0004180 carboxypeptidase activity, GO:0005623 cell, GO:0046872 metal ion binding, GO:0016787 hydrolase activity, GO:0008233 peptidase activity, GO:0005576 extracellular region, GO:0008237 metallopeptidase activity, GO:0005615 extracellular space, GO:0030449 regulation of complement activation, GO:…
P23515	21	20	1100.4	11.5165	7.13436	12.1131	6.19058	10.8628	12.0122	7.96352	7.95842	6.38736	11.1503	12.8468	14.2382	7.76459	12.7795	10.0965	13.4986	12.8452	13.2153	12.9414	12.3016	12.7437	10.4508	11.4388	13.9383	8.53513	OMG	P23515	GO:0005515 protein binding, GO:0016020 membrane, GO:0007155 cell adhesion, GO:0005886 plasma membrane, GO:0031225 anchored component of membrane, GO:0050771 negative regulation of axonogenesis, GO:0031102 neuron projection regeneration
Q99574	6	6	191.2	17.1028	16.6539	16.9714	12.6475	18.9264	18.222	12.881	15.3957	12.7525	18.6289	20.5839	20.0553	14.3801	17.9357	15.5844	19.6927	19.1698	26.6367	26.2516	18.2146	18.7263	17.1522	20.0227	20.6865	15.1219	SERPINI1	Q99574	GO:0005615 extracellular space, GO:0010976 positive regulation of neuron projection development, GO:0010951 negative regulation of endopeptidase activity, GO:0005576 extracellular region, GO:0031410 cytoplasmic vesicle, GO:0004867 serine-type endopeptidase inhibitor activity, GO:0030414 peptidase inhibitor activity, GO:0010466 negative regulation of peptidase activity, GO:0043204 perikaryon, GO:0…
P35442	27	26	1592.22	13.4263	10.8059	14.8397	11.2054	12.3381	13.9226	9.89721	9.3195	9.3555	13.0999	15.5929	15.6107	9.07036	15.0006	12.9593	14.9853	15.6962	13.4071	12.5629	14.5272	14.3359	11.8677	12.9727	15.1174	10.5342	THBS2	P35442	GO:0005576 extracellular region, GO:0005515 protein binding, GO:0005509 calcium ion binding, GO:0007155 cell adhesion, GO:0016525 negative regulation of angiogenesis, GO:0008201 heparin binding, GO:0062023 collagen-containing extracellular matrix, GO:0031091 platelet alpha granule, GO:0005201 extracellular matrix structural constituent, GO:0051965 positive regulation of synapse assembly, GO:00056…
P13646	41	12	2431.45	15.2396	13.3812	16.1671	11.7639	16.2674	17.0333	11.5622	13.7725	13.6177	17.9023	18.7139	18.8018	12.6874	17.2745	15.8074	17.1407	16.1012	19.0232	16.4815	17.2939	17.8434	15.7487	16.5993	18.0294	13.5182	KRT13	P13646	GO:0005198 structural molecule activity, GO:0005634 nucleus, GO:0045111 intermediate filament cytoskeleton, GO:0005515 protein binding, GO:0005882 intermediate filament, GO:0005829 cytosol, GO:0070062 extracellular exosome, GO:0031424 keratinization, GO:0007010 cytoskeleton organization, GO:0070268 cornification, GO:0045095 keratin filament
Q9Y4C0;Q9HDB5	18	11	752.8	13.6551	12.8542	17.032	17.024	12.0171	12.3571	9.84423	9.67262	15.6331	14.5346	14.7553	19.2416	9.39409	14.8198	17.4508	14.2761	13.8257	14.0012	14.4445	15.7497	16.1738	13.1517	13.7293	16.5306	12.0757	NRXN3	Q9Y4C0	GO:0016020 membrane, GO:0016021 integral component of membrane, GO:0046872 metal ion binding, GO:0007155 cell adhesion, GO:0005886 plasma membrane, GO:0005887 integral component of plasma membrane, GO:0038023 signaling receptor activity, GO:0007411 axon guidance, GO:0050839 cell adhesion molecule binding, GO:0007612 learning, GO:0035176 social behavior, GO:0097109 neuroligin family protein bindin…
Q9HCC8;Q9BYB0	3	2	117.43	13.4872	10.7415	14.1145	9.62112	11.7072	14.6077	9.48022	8.47654	10.8265	13.557	16.0642	16.5333	9.15254	14.8968	13.3368	14.6108	15.6767	14.6052	13.6138	14.5501	13.1773	12.8173	12.0148	15.084	11.1197	GDPD2	Q9HCC8	GO:0006629 lipid metabolic process, GO:0008081 phosphoric diester hydrolase activity, GO:0005737 cytoplasm, GO:0016020 membrane, GO:0016021 integral component of membrane, GO:0046872 metal ion binding, GO:0016787 hydrolase activity, GO:0005856 cytoskeleton, GO:0005886 plasma membrane, GO:0047394 glycerophosphoinositol inositolphosphodiesterase activity, GO:0045669 positive regulation of osteoblas…
P19021	11	11	522.09	11.34	8.58384	11.8203	7.55038	10.3954	10.6181	6.91243	4.01019	10.4331	11.9702	12.2832	13.4003	4.03308	10.9873	12.1797	14.4482	11.9267	10.1753	9.71851	11.281	9.99183	11.1063	9.11841	11.6989	8.94179	PAM	P19021	GO:0005515 protein binding, GO:0016020 membrane, GO:0055114 oxidation-reduction process, GO:0003824 catalytic activity, GO:0005507 copper ion binding, GO:0004497 monooxygenase activity, GO:0016715 oxidoreductase activity, acting on paired donors, with incorporation or reduction of molecular oxygen, reduced ascorbate as one donor, and incorporation of one atom of oxygen, GO:0006518 peptide metabol…
P51178	3	3	126.1	15.3138	14.098	16.0371	11.27	13.2221	15.5167	12.2158	11.7781	12.1469	14.8712	16.1069	16.9463	11.6374	15.7891	14.5625	15.0423	16.1868	16.486	15.3348	15.8956	15.561	13.6371	14.7444	16.0535	12.4936	PLCD1	P51178	GO:0007165 signal transduction, GO:0005509 calcium ion binding, GO:0035556 intracellular signal transduction, GO:0006629 lipid metabolic process, GO:0004435 phosphatidylinositol phospholipase C activity, GO:0008081 phosphoric diester hydrolase activity, GO:0005623 cell, GO:0046872 metal ion binding, GO:0016787 hydrolase activity, GO:0016042 lipid catabolic process, GO:0005886 plasma membrane, GO:…
P15291;O43286	5	5	231.38	12.1115	8.66241	11.2255	8.74491	9.76813	10.6931	7.75197	8.53994	6.79057	9.27773	12.6406	12.8837	8.06817	9.73607	8.13696	12.3965	12.56	12.3455	10.0217	11.0968	11.29	8.40209	9.50018	11.0621	6.47443	B4GALT1	P15291	GO:0005975 carbohydrate metabolic process, GO:0016757 transferase activity, transferring glycosyl groups, GO:0016020 membrane, GO:0016021 integral component of membrane, GO:0005794 Golgi apparatus, GO:0046872 metal ion binding, GO:0016740 transferase activity, GO:0005615 extracellular space, GO:0005886 plasma membrane, GO:0042995 cell projection, GO:0005576 extracellular region, GO:0030145 mangan…
Q9UDT6	4	2	107.95	13.8413	11.6759	14.4501	8.8147	11.6748	15.0095	6.06216	8.68421	8.36855	13.1687	16.0819	16.4244	7.58684	14.2879	12.5903	14.6827	15.258	15.5456	13.4236	16.2153	13.5907	12.0402	11.9368	15.7919	9.98285	CLIP2	Q9UDT6	GO:0005737 cytoplasm, GO:0005856 cytoskeleton, GO:0005874 microtubule, GO:0008017 microtubule binding, GO:0005875 microtubule associated complex, GO:0035371 microtubule plus-end, GO:0051010 microtubule plus-end binding, GO:0005881 cytoplasmic microtubule
P06681	3	2	94.97	12.0198	9.99493	8.95872	10.0014	9.03812	9.09512	3.6604	6.38293	4.13649	12.5669	12.1767	12.6976	8.40907	11.7849	1.66719	10.9249	11.6553	12.3374	11.2372	10.3728	17.2582	10.2079	11.8575	10.4342	7.50629	C2	P06681	GO:0006508 proteolysis, GO:0004252 serine-type endopeptidase activity, GO:0006958 complement activation, classical pathway, GO:0016787 hydrolase activity, GO:0008233 peptidase activity, GO:0008236 serine-type peptidase activity, GO:0046872 metal ion binding, GO:0005576 extracellular region, GO:0005515 protein binding, GO:0002376 immune system process, GO:0045087 innate immune response, GO:0006956…
P49720	2	2	72.21	9.04902	6.17093	9.63871	7.42472	9.87354	10.4825	5.71164	5.8849	6.17273	10.8244	12.8565	11.3621	6.42487	10.8519	10.4905	12.4741	14.5398	10.1026	10.9763	9.84957	10.4996	7.87593	5.62081	10.5665	5.23965	PSMB3	P49720	GO:0004175 endopeptidase activity, GO:0051603 proteolysis involved in cellular protein catabolic process, GO:0005839 proteasome core complex, GO:0004298 threonine-type endopeptidase activity, GO:0043161 proteasome-mediated ubiquitin-dependent protein catabolic process, GO:0019774 proteasome core complex, beta-subunit complex, GO:0005634 nucleus, GO:0005737 cytoplasm, GO:0016787 hydrolase activity…
Q641Q3	1	1	51.81	9.64515	8.25794	11.648	8.11201	8.68626	12.7135	7.60107	6.47425	10.8015	12.6634	12.4498	13.7854	6.05976	10.678	10.067	11.0996	11.4582	8.09766	8.33148	11.0697	10.2094	10.7196	10.4159	10.8595	7.02014	METRNL	Q641Q3	GO:0009409 response to cold, GO:0014850 response to muscle activity, GO:0050728 negative regulation of inflammatory response, GO:0090336 positive regulation of brown fat cell differentiation, GO:0007165 signal transduction, GO:0005615 extracellular space, GO:0005576 extracellular region, GO:0005179 hormone activity, GO:0070062 extracellular exosome, GO:0003674 molecular_function, GO:0045444 fat c…
Q99536	8	7	332.89	8.5742	3.86417	11.6675	6.4876	6.29892	12.2327	7.40768	4.9929	NA	11.8295	14.6337	14.2378	-4.53802	10.4223	11.3224	13.2239	14.2872	12.51	10.4607	8.80904	11.2321	9.93775	6.44986	12.8983	NA	VAT1	Q99536	GO:0008270 zinc ion binding, GO:0055114 oxidation-reduction process, GO:0016491 oxidoreductase activity, GO:0005737 cytoplasm, GO:0016020 membrane, GO:0005739 mitochondrion, GO:0005741 mitochondrial outer membrane, GO:0005576 extracellular region, GO:0070062 extracellular exosome, GO:0043312 neutrophil degranulation, GO:0016021 integral component of membrane, GO:0035578 azurophil granule lumen, G…
P21810	10	9	501.3	14.8632	11.9981	15.5737	10.8558	13.5722	15.4981	11.1585	12.7015	11.5839	14.4788	16.8721	16.3808	12.3452	16.1108	14.1981	17.4073	16.801	16.4787	15.057	15.7076	14.886	13.059	13.339	16.4781	10.9575	BGN	P21810	GO:0005515 protein binding, GO:0005576 extracellular region, GO:0005615 extracellular space, GO:0070062 extracellular exosome, GO:0008150 biological_process, GO:0062023 collagen-containing extracellular matrix, GO:0031012 extracellular matrix, GO:0043202 lysosomal lumen, GO:0030198 extracellular matrix organization, GO:0005796 Golgi lumen, GO:0030206 chondroitin sulfate biosynthetic process, GO:0…
Q9NR34	7	5	286.75	14.5709	13.0597	15.1077	13.25	17.3805	17.0934	10.7134	15.5387	10.418	17.8516	17.4615	18.5885	15.2607	16.9471	14.6017	17.6319	16.3973	17.4016	17	16.1322	16.7972	15.6302	16.7323	16.4076	12.5831	MAN1C1	Q9NR34	GO:0016020 membrane, GO:0003824 catalytic activity, GO:0005509 calcium ion binding, GO:0004571 mannosyl-oligosaccharide 1,2-alpha-mannosidase activity, GO:0016021 integral component of membrane, GO:0046872 metal ion binding, GO:0016787 hydrolase activity, GO:0005794 Golgi apparatus, GO:0008152 metabolic process, GO:0016798 hydrolase activity, acting on glycosyl bonds, GO:0006486 protein glycosyla…
Q86UX2	18	18	815.1	14.6792	13.0781	15.2996	11.3695	14.1722	16.1526	10.9339	14.105	10.6908	15.2052	16.7073	17.0397	12.9857	15.7986	13.5728	16.2895	16.2451	17.0564	16.2086	16.7132	16.2139	13.5662	14.8335	17.2876	12.4838	ITIH5	Q86UX2	GO:0004867 serine-type endopeptidase inhibitor activity, GO:0030212 hyaluronan metabolic process, GO:0010951 negative regulation of endopeptidase activity
Q13214	1	1	40.57	15.6307	14.3516	16.6047	13.0504	16.5793	17.0896	10.5171	13.7526	14.0499	16.9515	17.9447	18.1154	12.8353	17.8636	15.5055	17.1557	17.1878	17.2229	16.507	18.3348	16.7968	16.0336	16.8442	17.9204	13.6105	SEMA3B	Q13214	GO:0005515 protein binding, GO:0030215 semaphorin receptor binding, GO:0005783 endoplasmic reticulum, GO:0005576 extracellular region, GO:0005615 extracellular space, GO:0005887 integral component of plasma membrane, GO:0062023 collagen-containing extracellular matrix, GO:0007267 cell-cell signaling, GO:0007411 axon guidance, GO:0045499 chemorepellent activity, GO:0001755 neural crest cell migrat…
P02652	8	8	548.08	9.59624	NA	10.1452	NA	NA	11.667	7.31232	NA	NA	9.57881	NA	11.1708	NA	9.69049	8.56605	9.25345	12.8238	NA	9.86015	9.99868	10.2257	9.25646	9.94862	10.2918	7.80833	APOA2	P02652	GO:0005576 extracellular region, GO:0008289 lipid binding, GO:0006869 lipid transport, GO:0042157 lipoprotein metabolic process, GO:0042632 cholesterol homeostasis, GO:0009749 response to glucose, GO:0043085 positive regulation of catalytic activity, GO:0005515 protein binding, GO:0034364 high-density lipoprotein particle, GO:0005829 cytosol, GO:0031210 phosphatidylcholine binding, GO:0070062 ext…
P80723	9	9	495.1	17.4089	18.3789	18.1765	14.4994	20.8053	19.7583	11.367	14.2625	16.4951	20.9865	22.8708	22.2238	14.1401	22.0536	20.6582	23.2422	23.6333	19.8725	19.5228	22.6613	18.8706	19.4378	18.2306	22.609	17.6739	BASP1	P80723	GO:0005886 plasma membrane, GO:0005634 nucleus, GO:0005737 cytoplasm, GO:0016607 nuclear speck, GO:0016020 membrane, GO:0030054 cell junction, GO:0042995 cell projection, GO:0003714 transcription corepressor activity, GO:0016605 PML body, GO:0030426 growth cone, GO:0070062 extracellular exosome, GO:0008180 COP9 signalosome, GO:0045892 negative regulation of transcription, DNA-templated, GO:002176…
Q14624	14	13	717.58	13.8368	12.4312	13.0906	9.50302	13.323	12.6309	6.27749	9.31755	12.9625	12.5273	17.0981	15.8043	9.07828	16.0194	14.0358	17.3377	16.8829	13.8436	11.2194	16.3292	12.4678	11.4475	11.574	15.7641	11.7728	ITIH4	Q14624	GO:0004867 serine-type endopeptidase inhibitor activity, GO:0030212 hyaluronan metabolic process, GO:0010951 negative regulation of endopeptidase activity, GO:0005576 extracellular region, GO:0005515 protein binding, GO:0030414 peptidase inhibitor activity, GO:0010466 negative regulation of peptidase activity, GO:0006953 acute-phase response, GO:0070062 extracellular exosome, GO:0072562 blood mic…
P21589	8	7	308.69	16.003	14.4037	15.9627	9.88319	13.5604	15.808	9.22042	11.3979	9.85004	15.3321	17.2994	17.3863	10.1894	16.7375	13.8584	17.5957	16.9243	17.5043	15.4988	17.915	15.237	13.7397	14.5372	17.5172	11.2685	NT5E	P21589	GO:0046872 metal ion binding, GO:0016787 hydrolase activity, GO:0000166 nucleotide binding, GO:0016788 hydrolase activity, acting on ester bonds, GO:0009166 nucleotide catabolic process, GO:0005654 nucleoplasm, GO:0005829 cytosol, GO:0005886 plasma membrane, GO:0016020 membrane, GO:0016311 dephosphorylation, GO:0009986 cell surface, GO:0008253 5'-nucleotidase activity, GO:0031225 anchored compone…
P10321	5	1	311.8	12.6264	11.7999	12.9948	9.40359	13.2422	13.246	10.8274	14.9074	11.8169	11.6748	16.3351	14.3068	11.4348	14.9294	11.9984	15.3444	15.0522	17.9548	15.4662	13.9116	13.5532	11.4398	12.3034	15.3539	11.0297	HLA-C	P10321	GO:0006955 immune response, GO:0019882 antigen processing and presentation, GO:0016020 membrane, GO:0016021 integral component of membrane, GO:0005515 protein binding, GO:0005783 endoplasmic reticulum, GO:0005789 endoplasmic reticulum membrane, GO:0005794 Golgi apparatus, GO:0005886 plasma membrane, GO:0009986 cell surface, GO:0002376 immune system process, GO:0045087 innate immune response, GO:0…
P01871	37	9	2384.19	16.1224	15.3365	16.2574	12.7377	13.162	15.8216	12.1582	9.09511	15.778	20.8821	16.8735	18.2382	9.83382	15.3147	15.4376	15.3968	16.5963	12.5163	11.7647	16.7886	14.7147	18.2752	13.6036	17.0749	12.6872	IGHM	P01871	GO:0016020 membrane, GO:0016021 integral component of membrane, GO:0005615 extracellular space, GO:0005886 plasma membrane, GO:0005515 protein binding, GO:0005576 extracellular region, GO:0009986 cell surface, GO:0002376 immune system process, GO:0045087 innate immune response, GO:0002250 adaptive immune response, GO:0019814 immunoglobulin complex, GO:0009897 external side of plasma membrane, GO:…
Q92834	3	2	70.33	20.0007	17.4995	21.0706	13.3899	18.2988	20.288	12.1485	14.5841	15.3978	20.4174	21.2963	19.887	12.7353	21.0965	16.7893	19.7181	21.6209	23.6115	22.901	19.6522	20.7688	17.7067	19.3781	19.9517	15.8325	RPGR	Q92834	GO:0003723 RNA binding, GO:0005737 cytoplasm, GO:0005794 Golgi apparatus, GO:0031514 motile cilium, GO:0005856 cytoskeleton, GO:0042995 cell projection, GO:0005515 protein binding, GO:0050896 response to stimulus, GO:0005085 guanyl-nucleotide exchange factor activity, GO:0005813 centrosome, GO:0005815 microtubule organizing center, GO:0005929 cilium, GO:0036064 ciliary basal body, GO:0042073 intr…
Q9HCM3	1	1	39.03	11.7572	10.9232	13.1258	10.1109	12.5586	13.6413	9.94987	10.2559	11.4522	13.6546	15.9647	15.4666	10.99	17.2151	13.0846	14.8488	16.7375	16.751	15.985	14.7594	13.3469	13.0075	12.1751	14.8129	13.4929	KIAA1549	Q9HCM3	GO:0016020 membrane, GO:0016021 integral component of membrane, GO:0005886 plasma membrane, GO:0032391 photoreceptor connecting cilium
Q92520	8	6	538.71	11.8742	6.62809	8.16167	8.98764	9.66577	10.5755	7.47924	6.86054	3.90149	11.1632	15.4686	15.7375	6.87897	12.4286	3.74335	14.1133	12.5722	14.688	9.31604	10.4121	10.6222	9.97041	8.48157	12.3929	3.73381	FAM3C	Q92520	GO:0045721 negative regulation of gluconeogenesis, GO:0005794 Golgi apparatus, GO:0007165 signal transduction, GO:0005515 protein binding, GO:0005576 extracellular region, GO:0007275 multicellular organism development, GO:0031410 cytoplasmic vesicle, GO:0005125 cytokine activity, GO:0070062 extracellular exosome, GO:0008150 biological_process, GO:0002576 platelet degranulation, GO:0031089 platele…
Q92743	7	7	304.51	15.9429	13.2147	16.6867	12.8514	15.2825	17.0887	11.8793	12.202	13.573	16.3921	18.2992	18.5355	12.6673	18.1036	14.9715	17.1477	17.7833	17.7827	16.4759	17.584	16.0514	14.8932	14.7245	18.4338	14.2789	HTRA1	Q92743	GO:0005515 protein binding, GO:0006508 proteolysis, GO:0004252 serine-type endopeptidase activity, GO:0005576 extracellular region, GO:0005520 insulin-like growth factor binding, GO:0005737 cytoplasm, GO:0016020 membrane, GO:0005886 plasma membrane, GO:0016787 hydrolase activity, GO:0005829 cytosol, GO:0008233 peptidase activity, GO:0008236 serine-type peptidase activity, GO:0042802 identical pro…
P04839	4	4	238.06	14.6643	12.4001	15.7249	11.1526	14.8544	15.7921	10.5193	11.8004	11.7185	15.6795	17.3931	17.3521	11.3287	15.4365	13.5887	16.3267	16.3617	16.6298	14.693	16.0249	15.5325	13.222	14.7824	16.3688	11.8571	CYBB	P04839	GO:0016020 membrane, GO:0055114 oxidation-reduction process, GO:0016491 oxidoreductase activity, GO:0005623 cell, GO:0016021 integral component of membrane, GO:0046872 metal ion binding, GO:0034220 ion transmembrane transport, GO:0005244 voltage-gated ion channel activity, GO:0006811 ion transport, GO:0034765 regulation of ion transmembrane transport, GO:0005886 plasma membrane, GO:0006954 inflam…
O95782;O94973	2	2	59.1	13.6117	12.265	13.6665	11.9419	12.1605	13.9392	10.5524	10.3248	10.5253	13.0547	15.5896	14.3679	9.81543	13.4349	11.4391	15.0046	14.187	13.9186	12.4893	13.235	13.3367	11.8848	11.7559	13.28	10.6599	AP2A1	O95782	GO:0006886 intracellular protein transport, GO:0016192 vesicle-mediated transport, GO:0030117 membrane coat, GO:0015031 protein transport, GO:0030131 clathrin adaptor complex, GO:0035615 clathrin adaptor activity, GO:0072583 clathrin-dependent endocytosis, GO:0030122 AP-2 adaptor complex, GO:0016020 membrane, GO:0005886 plasma membrane, GO:0005905 clathrin-coated pit, GO:0005515 protein binding, …
P60903	2	2	51.6	12.9697	12.4903	13.4742	12.7845	13.0747	13.7084	7.85905	11.1226	10.246	13.2419	15.0713	15.3823	10.2635	13.0702	11.8078	14.4997	13.8574	14.3222	12.795	13.3374	12.8898	11.5605	12.4917	13.8802	10.1174	S100A10	P60903	GO:0005509 calcium ion binding, GO:0042803 protein homodimerization activity, GO:0005515 protein binding, GO:0045121 membrane raft, GO:0043547 positive regulation of GTPase activity, GO:0070062 extracellular exosome, GO:0044325 ion channel binding, GO:0062023 collagen-containing extracellular matrix, GO:0051496 positive regulation of stress fiber assembly, GO:0072659 protein localization to plasm…
Q9NZM1	13	11	407.53	12.6935	10.4996	10.1029	8.58415	12.4068	13.2384	10.7483	9.15313	8.44517	13.5132	17.0526	16.2273	9.62787	16.8375	12.2514	16.0658	15.2516	16.6031	11.565	14.2543	10.556	11.7635	9.2186	15.6112	9.62784	MYOF	Q9NZM1	GO:0016021 integral component of membrane, GO:0007520 myoblast fusion, GO:0005634 nucleus, GO:0016020 membrane, GO:0043231 intracellular membrane-bounded organelle, GO:0005886 plasma membrane, GO:0031410 cytoplasmic vesicle, GO:0030659 cytoplasmic vesicle membrane, GO:0005901 caveola, GO:0005515 protein binding, GO:0007009 plasma membrane organization, GO:0061025 membrane fusion, GO:0070062 extra…
P78363	2	2	88.01	12.715	11.8449	13.0193	9.38169	12.2136	11.4952	7.59162	8.4315	7.15621	12.309	15.0226	15.3748	9.04076	12.7132	11.9832	15.2399	14.2571	14.582	9.90673	11.7081	11.8441	11.5766	11.0381	14.1876	9.19672	ABCA4	P78363	GO:0016021 integral component of membrane, GO:0005524 ATP binding, GO:0006869 lipid transport, GO:0055085 transmembrane transport, GO:0005887 integral component of plasma membrane, GO:0007601 visual perception, GO:0042626 ATPase-coupled transmembrane transporter activity, GO:0016887 ATPase activity, GO:0016020 membrane, GO:0000166 nucleotide binding, GO:0005783 endoplasmic reticulum, GO:0050896 r…
P36222	9	9	348.26	12.9967	10.7516	13.5585	7.17086	11.9396	13.1345	7.3755	9.55142	10.1297	12.573	13.8428	13.5832	9.35559	13.6154	10.5203	13.6934	13.7356	14.2247	13.455	12.3917	13.43	11.6292	12.0964	13.0819	9.21934	CHI3L1	P36222	GO:0005975 carbohydrate metabolic process, GO:0005615 extracellular space, GO:0008061 chitin binding, GO:0045766 positive regulation of angiogenesis, GO:0005737 cytoplasm, GO:0005783 endoplasmic reticulum, GO:0030246 carbohydrate binding, GO:0005515 protein binding, GO:0005576 extracellular region, GO:0006915 apoptotic process, GO:0048471 perinuclear region of cytoplasm, GO:0006954 inflammatory r…
O14950	1	1	36.51	11.3412	9.8613	12.2465	6.06652	11.2393	11.5299	9.38392	7.18677	6.97112	9.64088	13.5464	12.516	7.07811	11.4007	9.53249	13.2627	12.9776	10.553	9.59405	12.6011	9.99014	8.79739	11.5642	13.3663	7.1157	MYL12B	O14950	GO:0005509 calcium ion binding, GO:0046872 metal ion binding, GO:0016459 myosin complex, GO:0005515 protein binding, GO:0005829 cytosol, GO:0070062 extracellular exosome, GO:0006936 muscle contraction, GO:0099738 cell cortex region
O94769	21	19	1098.12	12.7842	15.9231	12.249	7.1613	10.9939	13.4171	5.43639	9.46753	10.5941	12.6133	16.4722	14.5608	8.94187	13.1264	14.5138	16.2046	17.9913	12.2195	12.5015	14.5233	10.7328	14.4953	12.2114	12.9704	9.06479	ECM2	O94769	GO:0005515 protein binding, GO:0005576 extracellular region, GO:0030198 extracellular matrix organization, GO:0031012 extracellular matrix, GO:0008201 heparin binding, GO:0007160 cell-matrix adhesion, GO:0005178 integrin binding, GO:0005518 collagen binding, GO:0070052 collagen V binding, GO:0010811 positive regulation of cell-substrate adhesion, GO:0005614 interstitial matrix
Q14118	7	6	332.88	8.4234	7.93622	8.08528	NA	8.48202	7.42936	5.41939	NA	6.44577	6.79268	9.37434	9.51861	7.48727	6.85285	9.83	9.99546	9.22482	8.11379	7.5008	3.46699	8.74854	7.87376	7.41095	8.52108	NA	DAG1	Q14118	GO:0016020 membrane, GO:0005509 calcium ion binding, GO:0007016 cytoskeletal anchoring at plasma membrane, GO:0016010 dystrophin-associated glycoprotein complex, GO:0005623 cell, GO:0005634 nucleus, GO:0005737 cytoplasm, GO:0016021 integral component of membrane, GO:0003779 actin binding, GO:0005856 cytoskeleton, GO:0005925 focal adhesion, GO:0005615 extracellular space, GO:0005886 plasma membran…
P02656	4	3	259.73	17.6496	15.0162	18.1481	12.531	17.288	18.7366	12.9904	15.427	13.7683	18.6464	19.9826	19.8616	14.677	18.0607	16.9486	18.8785	20.4584	19.443	15.887	18.8132	18.0991	16.3585	16.794	19.2608	14.5524	APOC3	P02656	GO:0005576 extracellular region, GO:0008289 lipid binding, GO:0006869 lipid transport, GO:0042157 lipoprotein metabolic process, GO:0005615 extracellular space, GO:0042632 cholesterol homeostasis, GO:0045717 negative regulation of fatty acid biosynthetic process, GO:0051005 negative regulation of lipoprotein lipase activity, GO:0070328 triglyceride homeostasis, GO:0010989 negative regulation of l…
Q92764	9	2	535.64	14.5557	12.3299	15.4323	10.5295	14.286	14.8825	9.32464	10.419	11.0623	15.8911	17.0272	17.8687	9.76194	16.4733	13.6169	16.1147	17.0923	16.6429	15.2009	16.9303	14.475	14.7194	13.2554	17.1283	14.5596	KRT35	Q92764	GO:0005198 structural molecule activity, GO:0005882 intermediate filament, GO:0005615 extracellular space, GO:0005829 cytosol, GO:0070062 extracellular exosome, GO:0031424 keratinization, GO:0009653 anatomical structure morphogenesis, GO:0070268 cornification
O95196	4	4	254.33	17.8575	17.7579	18.7106	12.804	19.217	16.687	10.3496	10.3483	16.2501	19.2469	21.876	21.4039	11.1567	22.4905	19.0134	22.0381	21.9562	18.5273	19.1487	22.7952	17.7284	19.159	18.543	22.253	19.3772	CSPG5	O95196	GO:0007399 nervous system development, GO:0016020 membrane, GO:0016021 integral component of membrane, GO:0005783 endoplasmic reticulum, GO:0005789 endoplasmic reticulum membrane, GO:0005794 Golgi apparatus, GO:0008083 growth factor activity, GO:0007165 signal transduction, GO:0005886 plasma membrane, GO:0005515 protein binding, GO:0007275 multicellular organism development, GO:0030054 cell junct…
Q06828	5	5	156.6	6.90155	9.49522	9.12311	7.82335	7.17514	10.4174	5.3842	7.82842	10.0044	8.89618	9.43281	9.76306	6.50005	7.66067	7.79031	9.63628	19.7489	12.1598	7.68984	6.63955	12.5767	9.82889	10.6128	7.30755	7.6476	FMOD	Q06828	GO:0005515 protein binding, GO:0062023 collagen-containing extracellular matrix, GO:0005615 extracellular space, GO:0005576 extracellular region, GO:0030199 collagen fibril organization, GO:0043202 lysosomal lumen, GO:0005796 Golgi lumen, GO:0031012 extracellular matrix, GO:0018146 keratan sulfate biosynthetic process, GO:0042340 keratan sulfate catabolic process, GO:0030021 extracellular matrix …
P00450	22	22	1055.15	14.3242	13.0756	14.6441	11.3743	13.2228	15.273	8.17052	11.6209	11.1737	14.1407	17.2082	16.7859	13.4286	15.3984	14.5483	17.4349	17.3401	14.1708	13.2547	14.2536	14.5368	13.942	13.7889	14.2289	10.5696	CP	P00450	GO:0005623 cell, GO:0005615 extracellular space, GO:0046872 metal ion binding, GO:0055114 oxidation-reduction process, GO:0006879 cellular iron ion homeostasis, GO:0006826 iron ion transport, GO:0005507 copper ion binding, GO:0004322 ferroxidase activity, GO:0016491 oxidoreductase activity, GO:0005765 lysosomal membrane, GO:0006811 ion transport, GO:0005576 extracellular region, GO:0005886 plasma…
P02538	53	1	3202.32	15.1411	12.6528	15.6181	8.99421	13.657	15.3479	10.8333	11.8744	11.3922	14.5751	17.9095	17.0277	11.6222	16.1696	13.8107	16.6444	16.9726	17.3507	15.5296	16.5114	15.6372	13.9669	14.383	16.4549	10.5139	KRT6A	P02538	GO:0045095 keratin filament, GO:0005634 nucleus, GO:0016020 membrane, GO:0005515 protein binding, GO:0007010 cytoskeleton organization, GO:0005882 intermediate filament, GO:0030154 cell differentiation, GO:0050830 defense response to Gram-positive bacterium, GO:0005200 structural constituent of cytoskeleton, GO:0005829 cytosol, GO:0070062 extracellular exosome, GO:0031424 keratinization, GO:00618…
Q92876	3	3	151	16.1383	15.6579	16.9396	11.7181	15.4768	16.5119	10.306	13.2905	13.745	15.8999	18.1613	17.7979	12.3176	17.2275	16.4707	18.1016	18.5006	16.6866	16.3629	18.0881	15.5533	13.559	14.6159	18.4022	13.705	KLK6	Q92876	GO:0006508 proteolysis, GO:0004252 serine-type endopeptidase activity, GO:0005634 nucleus, GO:0005737 cytoplasm, GO:0005783 endoplasmic reticulum, GO:0043231 intracellular membrane-bounded organelle, GO:0016787 hydrolase activity, GO:0005739 mitochondrion, GO:0005615 extracellular space, GO:0008233 peptidase activity, GO:0005576 extracellular region, GO:0016540 protein autoprocessing, GO:0008236 …
Q8TAG5	1	1	43.55	8.47364	5.80486	7.69221	-1.89619	7.64013	7.08355	-0.1011	2.17989	8.45021	6.20398	10.7551	6.56646	3.93182	7.43266	4.67213	7.09755	6.66863	8.73504	4.19452	7.27448	10.2052	4.6291	5.44932	9.05319	1.32594	VSTM2A	Q8TAG5	GO:0005576 extracellular region, GO:0042802 identical protein binding, GO:0030154 cell differentiation, GO:0016021 integral component of membrane, GO:0010628 positive regulation of gene expression, GO:0090336 positive regulation of brown fat cell differentiation, GO:0010884 positive regulation of lipid storage, GO:0071773 cellular response to BMP stimulus, GO:0070352 positive regulation of white …
A0A075B6H7;A0A0C4DH55;P01624	2	2	85	13.2288	12.0526	13.8235	11.5887	12.501	15.1236	8.76527	11.0282	12.142	14.0919	15.7683	15.7424	11.1249	15.4014	13.3939	15.9441	16.9084	14.8075	13.6656	15.588	14.1764	12.2193	13.393	16.2736	10.301	IGKV3-7	A0A075B6H7	GO:0016020 membrane, GO:0005886 plasma membrane, GO:0005576 extracellular region, GO:0002376 immune system process, GO:0002250 adaptive immune response, GO:0002377 immunoglobulin production, GO:0006955 immune response, GO:0005615 extracellular space, GO:0019814 immunoglobulin complex
P78385;O43790;Q14533;A6NCN2	21	4	956.75	NA	4.87655	12.6412	NA	11.5211	11.3919	7.17775	7.18705	6.36327	12.0458	10.3624	16.2594	NA	14.9048	10.9004	13.5045	15.6504	7.635	9.54122	13.8964	9.8185	11.5581	1.73746	14.1928	6.16698	KRT83	P78385	GO:0045095 keratin filament, GO:0005615 extracellular space, GO:0005515 protein binding, GO:0005882 intermediate filament, GO:0005829 cytosol, GO:0031424 keratinization, GO:0008544 epidermis development, GO:0070268 cornification, GO:0007568 aging, GO:0042633 hair cycle
Q12797	4	3	167.44	16.5575	15.0553	16.8491	11.3198	15.4762	16.9211	9.49621	11.8216	14.4031	16.7439	18.4071	19.4667	11.4753	17.9815	16.6751	18.0423	19.36	18.7726	17.3718	18.3564	16.5799	15.6534	16.424	16.8678	13.7675	ASPH	Q12797	GO:0005515 protein binding, GO:0016020 membrane, GO:0018193 peptidyl-amino acid modification, GO:0004597 peptide-aspartate beta-dioxygenase activity, GO:0042264 peptidyl-aspartic acid hydroxylation, GO:0016021 integral component of membrane, GO:0046872 metal ion binding, GO:0005783 endoplasmic reticulum, GO:0016491 oxidoreductase activity, GO:0055114 oxidation-reduction process, GO:0005789 endopl…
Q96QA5	7	5	301.01	13.3447	13.1842	12.9047	12.1971	14.0204	13.3546	11.0054	11.0684	13.9073	13.8568	15.7661	16.128	11.3407	14.1938	13.393	14.3456	22.5447	15.5154	13.2535	14.2048	14.6231	12.6361	13.4361	15.0897	12.1722	GSDMA	Q96QA5	GO:0005737 cytoplasm, GO:0016020 membrane, GO:0005829 cytosol, GO:0005886 plasma membrane, GO:0006915 apoptotic process, GO:0048471 perinuclear region of cytoplasm, GO:0042742 defense response to bacterium, GO:0005546 phosphatidylinositol-4,5-bisphosphate binding, GO:0070273 phosphatidylinositol-4-phosphate binding, GO:0012501 programmed cell death, GO:0001786 phosphatidylserine binding, GO:00702…
Q9BVC6	1	1	60.96	10.3555	10.806	11.8224	7.12068	8.65538	11.3438	7.28538	6.82557	8.78706	11.3891	14.6905	14.1293	6.7899	10.7038	12.3192	13.5883	12.525	13.5064	10.1036	11.3641	10.7551	11.4746	10.0094	11.2717	6.93353	TMEM109	Q9BVC6	GO:0060548 negative regulation of cell death, GO:0071480 cellular response to gamma radiation, GO:0005634 nucleus, GO:0016020 membrane, GO:0016021 integral component of membrane, GO:0034220 ion transmembrane transport, GO:0005783 endoplasmic reticulum, GO:0005789 endoplasmic reticulum membrane, GO:0005244 voltage-gated ion channel activity, GO:0006811 ion transport, GO:0034765 regulation of ion t…
P09525	10	8	615.5	13.0739	11.1402	13.9255	11.3799	9.46175	11.1107	11.0118	10.9623	15.3367	13.8551	12.5417	15.3981	10.068	14.2297	13.2119	12.4237	12.3698	13.0901	12.9724	14.4309	11.47	13.1608	12.6438	14.4091	11.4592	ANXA4	P09525	GO:0005509 calcium ion binding, GO:0005544 calcium-dependent phospholipid binding, GO:0050819 negative regulation of coagulation, GO:0032088 negative regulation of NF-kappaB transcription factor activity, GO:0048471 perinuclear region of cytoplasm, GO:0005737 cytoplasm, GO:0005634 nucleus, GO:0043066 negative regulation of apoptotic process, GO:0005515 protein binding, GO:0007165 signal transduct…
P0DJI8	1	1	43.46	11.8985	10.6859	12.5027	9.74002	13.9692	13.0525	10.5534	11.1187	10.7832	13.8297	16.391	14.8113	9.92926	13.8099	11.2011	13.1148	13.3481	14.4144	12.225	13.9216	13.4345	11.6716	12.308	13.3187	10.9066	SAA1	P0DJI8	GO:0005576 extracellular region, GO:0005623 cell, GO:0005615 extracellular space, GO:0006898 receptor-mediated endocytosis, GO:0042056 chemoattractant activity, GO:0050918 positive chemotaxis, GO:0060326 cell chemotaxis, GO:0030593 neutrophil chemotaxis, GO:0008201 heparin binding, GO:0006953 acute-phase response, GO:0034364 high-density lipoprotein particle, GO:0070062 extracellular exosome, GO:…
Q8NDM7	1	1	25.71	15.1124	13.5945	15.3061	11.9361	15.461	17.1885	10.4762	13.7464	12.7757	16.0587	16.8619	16.9179	13.331	16.9215	15.078	18.1737	17.1187	16.7035	16.1107	17.5496	16.1516	13.8737	14.8914	17.0531	12.6293	CFAP43	Q8NDM7	GO:0005515 protein binding, GO:0005737 cytoplasm, GO:0031514 motile cilium, GO:0005856 cytoskeleton, GO:0042995 cell projection, GO:0005929 cilium, GO:0030030 cell projection organization, GO:0005930 axoneme, GO:0007288 sperm axoneme assembly, GO:1905419 sperm flagellum movement involved in flagellated sperm motility
P02655	5	4	300.17	5.26685	9.71335	11.5109	NA	3.89314	12.5233	9.93996	8.84774	NA	11.3861	9.20987	8.14152	10.1424	13.507	11.3847	7.70879	14.1674	12.4453	6.17245	11.6159	11.7979	10.1689	11.3527	11.4698	8.47392	APOC2	P02655	GO:0006869 lipid transport, GO:0006629 lipid metabolic process, GO:0008047 enzyme activator activity, GO:0042627 chylomicron, GO:0005615 extracellular space, GO:0042632 cholesterol homeostasis, GO:0070328 triglyceride homeostasis, GO:0016042 lipid catabolic process, GO:0043085 positive regulation of catalytic activity, GO:0005576 extracellular region, GO:0043086 negative regulation of catalytic a…
O95967	10	10	588.87	13.3795	9.32053	12.7631	7.58425	12.0712	13.7216	9.96121	8.85949	8.59068	17.3068	13.8034	15.092	8.55431	11.5094	10.5272	8.67571	10.1884	15.8555	13.3658	11.2891	16.7429	14.5582	12.2611	13.8154	9.04019	EFEMP2	O95967	GO:0005615 extracellular space, GO:0005509 calcium ion binding, GO:0005515 protein binding, GO:0005576 extracellular region, GO:0048251 elastic fiber assembly, GO:0070062 extracellular exosome, GO:0062023 collagen-containing extracellular matrix, GO:0005201 extracellular matrix structural constituent, GO:1903561 extracellular vesicle, GO:0005604 basement membrane
P54709	6	5	272.43	14.0394	11.9932	14.5388	10.343	16.1524	12.4254	9.82272	10.3746	12.6216	15.1662	18.5634	18.1375	9.87276	18.5907	15.3385	18.2338	19.3204	15.5889	15.1685	18.7635	16.6633	15.49	14.2567	18.9351	15.6841	ATP1B3	P54709	GO:0006813 potassium ion transport, GO:0006814 sodium ion transport, GO:0005890 sodium:potassium-exchanging ATPase complex, GO:0005886 plasma membrane, GO:0050821 protein stabilization, GO:0005623 cell, GO:0016020 membrane, GO:0016021 integral component of membrane, GO:0006811 ion transport, GO:0042470 melanosome, GO:0050900 leukocyte migration, GO:0010248 establishment or maintenance of transmem…
P22735	10	8	379.32	16.4954	15.0112	17.7333	12.3568	16.6885	18.4343	11.1889	15.3304	12.9555	17.1508	18.0868	18.4461	13.9667	17.7454	16.2149	16.8381	18.2917	18.4291	17.8837	18.6477	18.0096	15.5224	17.3304	18.1424	14.8178	TGM1	P22735	GO:0018149 peptide cross-linking, GO:0003810 protein-glutamine gamma-glutamyltransferase activity, GO:0016020 membrane, GO:0046872 metal ion binding, GO:0016740 transferase activity, GO:0016746 transferase activity, transferring acyl groups, GO:0005886 plasma membrane, GO:0005515 protein binding, GO:0031424 keratinization, GO:0005829 cytosol, GO:0070062 extracellular exosome, GO:0006464 cellular …
Q9Y285	2	2	48.97	15.2543	13.1637	15.9058	13.4195	15.7037	16.0697	13.4705	12.6033	13.875	15.8319	18.0801	17.29	12.6677	16.3281	15.2962	17.4928	17.4451	15.4631	15.1775	16.8882	15.7843	15.2678	15.2572	16.7438	14.9891	FARSA	Q9Y285	GO:0005524 ATP binding, GO:0005737 cytoplasm, GO:0000049 tRNA binding, GO:0004812 aminoacyl-tRNA ligase activity, GO:0000166 nucleotide binding, GO:0043039 tRNA aminoacylation, GO:0004826 phenylalanine-tRNA ligase activity, GO:0006432 phenylalanyl-tRNA aminoacylation, GO:0003723 RNA binding, GO:0016020 membrane, GO:0006412 translation, GO:0016874 ligase activity, GO:0005515 protein binding, GO:00…
Q2M2I5	7	1	327.33	13.8291	12.9957	14.3024	10.1702	10.8664	12.9024	7.24105	9.77204	14.9943	14.4063	14.1095	16.0448	9.9894	14.3436	13.3283	13.2326	13.755	13.289	13.5115	15.3315	13.6269	12.9695	14.2535	14.9429	11.2339	KRT24	Q2M2I5	GO:0005198 structural molecule activity, GO:0005882 intermediate filament, GO:0005829 cytosol, GO:0070062 extracellular exosome, GO:0003674 molecular_function, GO:0008150 biological_process, GO:0031424 keratinization, GO:0070268 cornification
Q5VU97	1	1	33.81	13.7666	9.50546	8.94675	2.25328	NA	8.46185	NA	4.5594	NA	9.33257	9.51605	8.97329	4.07444	NA	NA	8.04718	10.1862	15.6195	11.9268	NA	11.8305	6.4128	11.8631	6.50505	NA	CACHD1	Q5VU97	GO:0016020 membrane, GO:0016021 integral component of membrane, GO:0006811 ion transport, GO:0006816 calcium ion transport, GO:0070588 calcium ion transmembrane transport, GO:0005891 voltage-gated calcium channel complex, GO:0005245 voltage-gated calcium channel activity
Q8N436	2	1	91.54	11.6742	12.9142	11.5003	13.5273	10.5871	11.384	6.32195	6.37975	15.4788	13.1772	12.4758	13.455	7.3285	12.6444	12.3244	11.8252	11.7726	11.1847	11.2238	13.0662	12.3816	11.7057	11.0512	13.4787	9.3829	CPXM2	Q8N436	GO:0008270 zinc ion binding, GO:0006508 proteolysis, GO:0004181 metallocarboxypeptidase activity, GO:0005576 extracellular region, GO:0005615 extracellular space, GO:0006518 peptide metabolic process, GO:0016485 protein processing
P18669;P15259	3	3	104.56	NA	NA	10.2324	NA	NA	13.0909	NA	NA	NA	NA	NA	14.5407	NA	13.0462	NA	NA	NA	8.95104	NA	NA	NA	NA	NA	NA	NA	PGAM1	P18669	GO:0006096 glycolytic process, GO:0003824 catalytic activity, GO:0016868 intramolecular transferase activity, phosphotransferases, GO:0004619 phosphoglycerate mutase activity, GO:0005737 cytoplasm, GO:0016020 membrane, GO:0016853 isomerase activity, GO:0016787 hydrolase activity, GO:0005829 cytosol, GO:0005515 protein binding, GO:0004082 bisphosphoglycerate mutase activity, GO:0005576 extracellul…
P25391	6	4	227.63	9.58121	5.87828	10.523	7.17729	8.78274	11.1543	0.152366	6.73864	5.79794	11.408	11.4522	12.9061	5.54996	9.71549	9.66404	9.87327	8.87915	11.4468	6.57723	11.9385	9.95421	6.93918	8.02947	12.3316	5.2165	LAMA1	P25391	GO:0007155 cell adhesion, GO:0005102 signaling receptor binding, GO:0030155 regulation of cell adhesion, GO:0030334 regulation of cell migration, GO:0045995 regulation of embryonic development, GO:0005615 extracellular space, GO:0005515 protein binding, GO:0005576 extracellular region, GO:0009887 animal organ morphogenesis, GO:0009888 tissue development, GO:0005604 basement membrane, GO:0007411 a…
Q8IVN8	4	4	209.88	14.6883	12.4569	13.8951	11.3834	12.6676	13.4522	12.4498	10.2355	10.8082	13.3008	16.1446	15.8824	9.68741	14.6818	12.5053	15.6063	14.6667	15.4238	12.3555	12.9735	13.7996	11.9334	12.5024	14.2974	9.56232	SBSPON	Q8IVN8	GO:0005576 extracellular region, GO:0062023 collagen-containing extracellular matrix, GO:0005201 extracellular matrix structural constituent
P08519	9	7	354.9	9.84753	9.51819	10.6582	7.6369	11.354	12.395	9.96105	11.8239	8.97912	12.5618	13.5513	13.5925	9.46364	11.8877	9.67145	11.0591	12.4198	13.2458	11.6043	11.7413	12.1018	10.6331	11.679	12.8021	9.16787	LPA	P08519	GO:0006508 proteolysis, GO:0004252 serine-type endopeptidase activity, GO:0016787 hydrolase activity, GO:0010951 negative regulation of endopeptidase activity, GO:0005515 protein binding, GO:0008233 peptidase activity, GO:0005576 extracellular region, GO:0006869 lipid transport, GO:0008236 serine-type peptidase activity, GO:0006629 lipid metabolic process, GO:0004866 endopeptidase inhibitor activ…
Q04721	1	1	25.11	14.5312	12.4043	15.5462	10.8625	14.8821	14.6272	9.61418	11.6532	10.0226	14.7815	15.9054	15.4349	10.0678	13.6172	10.181	14.7301	13.6163	16.3869	15.4636	12.6689	15.7512	13.0168	15.5762	15.276	11.5706	NOTCH2	Q04721	GO:0006355 regulation of transcription, DNA-templated, GO:0016021 integral component of membrane, GO:0005515 protein binding, GO:0005509 calcium ion binding, GO:0038023 signaling receptor activity, GO:0007275 multicellular organism development, GO:0007219 Notch signaling pathway, GO:0030154 cell differentiation, GO:0050793 regulation of developmental process, GO:0005634 nucleus, GO:0005737 cytopl…
Q9UKF5	1	1	24.26	15.8611	13.7857	17.1423	9.43082	10.8811	11.7971	5.69903	8.82235	5.98046	11.6046	14.8666	13.2011	10.7685	11.4621	12.5011	18.2767	12.2177	14.9237	12.8275	12.3638	10.8376	9.84707	9.90397	10.9632	4.22422	ADAM29	Q9UKF5	GO:0006508 proteolysis, GO:0004222 metalloendopeptidase activity, GO:0008237 metallopeptidase activity, GO:0016020 membrane, GO:0016021 integral component of membrane, GO:0005887 integral component of plasma membrane, GO:0007283 spermatogenesis
P10451	2	2	101.74	13.6167	11.9277	13.8455	10.0838	12.5876	14.9109	10.0979	12.5332	11.9998	13.6511	16.6592	15.3526	12.5374	15.4403	11.7883	15.4072	15.0813	16.8194	15.4512	15.0038	14.6953	12.3502	13.4888	15.2677	10.7551	SPP1	P10451	GO:0007155 cell adhesion, GO:0001503 ossification, GO:0005615 extracellular space, GO:0007566 embryo implantation, GO:0005794 Golgi apparatus, GO:0007165 signal transduction, GO:0005515 protein binding, GO:0005576 extracellular region, GO:0005125 cytokine activity, GO:0070062 extracellular exosome, GO:0031214 biomineral tissue development, GO:0044267 cellular protein metabolic process, GO:0043687…
Q9Y646	8	8	411.58	10.4431	8.1524	7.86266	1.18739	6.54156	NA	NA	NA	6.24795	1.64791	5.1643	5.83898	NA	1.60346	NA	6.92653	5.72827	NA	NA	NA	5.98526	NA	7.6686	NA	3.20506	CPQ	Q9Y646	GO:0070573 metallodipeptidase activity, GO:0005615 extracellular space, GO:0005737 cytoplasm, GO:0005794 Golgi apparatus, GO:0043231 intracellular membrane-bounded organelle, GO:0046872 metal ion binding, GO:0005783 endoplasmic reticulum, GO:0016787 hydrolase activity, GO:0042803 protein homodimerization activity, GO:0008233 peptidase activity, GO:0006508 proteolysis, GO:0005576 extracellular reg…
P22792	2	2	70.59	12.5498	14.7483	14.2861	10.285	14.2555	14.2181	10.3497	13.3059	12.2042	15.4957	14.8066	15.949	13.4392	16.7922	14.4925	15.1049	16.27	14.6309	14.2658	15.8656	14.0224	14.4417	14.9594	16.1927	14.5665	CPN2	P22792	GO:0005515 protein binding, GO:0050790 regulation of catalytic activity, GO:0005576 extracellular region, GO:0005615 extracellular space, GO:0030449 regulation of complement activation, GO:0030234 enzyme regulator activity, GO:0031012 extracellular matrix, GO:0070062 extracellular exosome, GO:0050821 protein stabilization, GO:0072562 blood microparticle
Q9NZH0	2	2	133.52	12.4768	10.7317	13.2397	10.3379	11.7436	13.6794	6.94762	7.51394	8.02368	13.4763	14.7292	14.8681	7.43504	13.4591	11.8555	14.0198	14.7119	15.6817	13.6599	14.7366	13.3242	10.8686	11.1076	14.252	7.23472	GPRC5B	Q9NZH0	GO:0007186 G protein-coupled receptor signaling pathway, GO:0016021 integral component of membrane, GO:0004930 G protein-coupled receptor activity, GO:0016020 membrane, GO:0043231 intracellular membrane-bounded organelle, GO:0005654 nucleoplasm, GO:0005730 nucleolus, GO:0005829 cytosol, GO:0005886 plasma membrane, GO:0005615 extracellular space, GO:0007165 signal transduction, GO:0031410 cytoplas…
Q9NRN5	13	10	648.75	11.2263	9.0271	12.9411	5.67925	10.0284	12.5277	5.581	6.78655	NA	11.2198	15.1166	14.6766	-1.71215	12.7987	11.1808	13.2835	13.5923	14.2141	13.4983	15.0966	12.4503	11.0426	10.6932	13.7227	8.69069	OLFML3	Q9NRN5	GO:0005576 extracellular region, GO:0007275 multicellular organism development, GO:1903561 extracellular vesicle
P23284	15	13	630.5	15.2964	12.8512	15.2657	11.6993	14.8494	15.1353	7.28137	12.6407	11.3273	15.3675	17.694	18.0413	12.5048	15.9792	13.737	17.5968	16.6774	16.7053	15.0167	16.7292	15.0965	13.5842	14.5816	17.128	10.2842	PPIB	P23284	GO:0003755 peptidyl-prolyl cis-trans isomerase activity, GO:0006457 protein folding, GO:0000413 protein peptidyl-prolyl isomerization, GO:0003723 RNA binding, GO:0005634 nucleus, GO:0016020 membrane, GO:0016853 isomerase activity, GO:0005783 endoplasmic reticulum, GO:0005654 nucleoplasm, GO:0005925 focal adhesion, GO:0005515 protein binding, GO:0042470 melanosome, GO:0048471 perinuclear region of…
P01024;O95568	144	131	9322.3	15.3546	13.2801	15.7928	11.2304	15.6643	16.862	9.46629	12.092	12.5633	17.4556	17.2115	18.309	11.0969	17.1554	14.4473	15.6127	15.8848	17.9832	16.0999	17.4963	16.7269	14.0879	15.017	17.5652	12.6442	C3	P01024	GO:0005576 extracellular region, GO:0005515 protein binding, GO:0006954 inflammatory response, GO:0005615 extracellular space, GO:0004866 endopeptidase inhibitor activity, GO:0006956 complement activation, GO:0006629 lipid metabolic process, GO:0010951 negative regulation of endopeptidase activity, GO:0006631 fatty acid metabolic process, GO:0002376 immune system process, GO:0045087 innate immune…
P16870	20	16	811.17	16.027	12.5364	16.327	11.878	15.8767	18.0011	10.8787	11.6677	14.2621	17.6309	18.901	18.8007	10.2874	17.2476	16.2776	17.4545	16.3292	17.4222	15.6047	18.3203	16.6346	16.049	15.8869	18.3961	13.6244	CPE	P16870	GO:0008270 zinc ion binding, GO:0006508 proteolysis, GO:0004181 metallocarboxypeptidase activity, GO:0005634 nucleus, GO:0016020 membrane, GO:0046872 metal ion binding, GO:0016787 hydrolase activity, GO:0008233 peptidase activity, GO:0005576 extracellular region, GO:0031410 cytoplasmic vesicle, GO:0004180 carboxypeptidase activity, GO:0008237 metallopeptidase activity, GO:0007218 neuropeptide sig…
P09211	10	10	697.13	19.2336	17.637	20.3655	15.667	20.7185	20.8454	15.3521	18.3526	15.3568	20.459	21.8317	22.052	17.4349	20.5304	18.522	20.9434	21.8245	24.9888	21.4708	20.9271	22.2613	18.3752	19.4267	21.6113	17.0639	GSTP1	P09211	GO:0005515 protein binding, GO:0004364 glutathione transferase activity, GO:0070373 negative regulation of ERK1 and ERK2 cascade, GO:0043409 negative regulation of MAPK cascade, GO:0048147 negative regulation of fibroblast proliferation, GO:0043407 negative regulation of MAP kinase activity, GO:0043508 negative regulation of JUN kinase activity, GO:0071222 cellular response to lipopolysaccharide,…
P00748	16	16	747.3	18.2828	17.71	19.1733	14.7262	16.7794	20.2099	14.5549	16.9275	16.5859	18.6805	20.243	20.0394	16.4039	19.6804	18.6861	19.9286	20.2908	19.6817	18.8731	19.7731	19.5824	17.5838	18.9946	19.8807	15.9197	F12	P00748	GO:0005576 extracellular region, GO:0006508 proteolysis, GO:0004252 serine-type endopeptidase activity, GO:0005615 extracellular space, GO:0005509 calcium ion binding, GO:0016787 hydrolase activity, GO:0005515 protein binding, GO:0008233 peptidase activity, GO:0008236 serine-type peptidase activity, GO:0005886 plasma membrane, GO:0007596 blood coagulation, GO:0007599 hemostasis, GO:0070062 extrac…
P98172	1	1	31.7	15.8062	12.9029	15.3062	10.9976	14.1667	16.2791	9.65757	10.3428	16.0351	15.4634	17.8627	17.4827	9.85587	16.703	14.6668	17.5983	17.1757	16.6213	15.7615	16.4903	14.8806	14.4574	13.9541	17.6341	12.3666	EFNB1	P98172	GO:0016020 membrane, GO:0046875 ephrin receptor binding, GO:0048013 ephrin receptor signaling pathway, GO:0005634 nucleus, GO:0016021 integral component of membrane, GO:0005886 plasma membrane, GO:0005515 protein binding, GO:0007275 multicellular organism development, GO:0030154 cell differentiation, GO:0045121 membrane raft, GO:0045202 synapse, GO:0007399 nervous system development, GO:0007411 a…
P08729;P14136	14	1	627.99	18.2454	17.9871	18.7044	13.2802	17.9452	18.6233	12.6511	17.4859	14.8786	18.3666	20.2879	18.9171	16.3419	18.2329	17.1728	19.6838	20.0143	19.0714	17.1857	19.8009	18.7458	17.2989	17.908	19.8359	14.927	KRT7	P08729	GO:0045095 keratin filament, GO:0005634 nucleus, GO:0005737 cytoplasm, GO:0005515 protein binding, GO:0005882 intermediate filament, GO:0005829 cytosol, GO:0070062 extracellular exosome, GO:0031424 keratinization, GO:0016032 viral process, GO:0070268 cornification
P04278	4	4	177.97	12.3186	10.8486	11.8442	8.14665	9.26032	12.1989	9.2483	7.91297	NA	11.3206	13.8464	13.5128	NA	9.22828	8.84119	14.0615	13.4291	NA	7.93954	11.2166	12.5128	10.0306	11.0011	12.8154	6.75452	SHBG	P04278	GO:0005576 extracellular region, GO:0008289 lipid binding, GO:0005515 protein binding, GO:0070062 extracellular exosome, GO:0005496 steroid binding, GO:0005497 androgen binding
Q99983	6	6	221.49	10.3457	7.4332	9.00862	6.93163	6.53005	6.5334	7.83031	8.30426	12.8422	9.55002	7.8726	11.0044	6.05185	8.0412	5.8728	8.82817	7.47726	8.0374	9.27992	8.94502	7.66991	8.12865	8.695	10.0991	4.83157	OMD	Q99983	GO:0005515 protein binding, GO:0062023 collagen-containing extracellular matrix, GO:0030500 regulation of bone mineralization, GO:0007155 cell adhesion, GO:0005576 extracellular region, GO:0005615 extracellular space, GO:0070062 extracellular exosome, GO:0043202 lysosomal lumen, GO:0005796 Golgi lumen, GO:0018146 keratan sulfate biosynthetic process, GO:0042340 keratan sulfate catabolic process, …
Q53EL9	5	5	181.42	11.3169	10.4903	12.9963	10.0068	10.613	13.2158	9.84926	10.1363	10.1813	12.3454	14.5929	14.2832	10.5718	12.9546	12.5067	14.7626	13.2594	14.2852	13.9499	15.3318	11.9309	11.1413	12.003	15.4372	11.9876	SEZ6	Q53EL9	GO:0016020 membrane, GO:0016021 integral component of membrane, GO:0005886 plasma membrane, GO:0008344 adult locomotory behavior, GO:0021680 cerebellar Purkinje cell layer development, GO:0050773 regulation of dendrite development, GO:0060074 synapse maturation, GO:0060079 excitatory postsynaptic potential, GO:0090036 regulation of protein kinase C signaling, GO:0005783 endoplasmic reticulum, GO:…
Q92623	1	1	34.77	13.6686	11.7759	15.3947	10.2005	12.8346	15.5893	9.91302	11.8716	11.8123	14.3887	16.8768	16.6859	10.8363	16.057	13.7696	15.7969	16.0773	16.1182	15.0041	16.9634	15.5985	13.5365	14.8465	16.6926	11.8241	TTC9	Q92623	GO:0005515 protein binding, GO:0060348 bone development
P36955	14	11	827.01	13.6417	10.9172	13.5057	8.37199	12.5086	13.842	8.25718	9.2783	8.05017	13.4592	14.5284	14.9658	9.93038	15.3436	11.7451	13.8608	13.879	16.1806	14.8649	14.3531	13.078	12.2506	13.3867	15.7167	7.27076	SERPINF1	P36955	GO:0005615 extracellular space, GO:0016525 negative regulation of angiogenesis, GO:0050769 positive regulation of neurogenesis, GO:0005623 cell, GO:0005515 protein binding, GO:0005576 extracellular region, GO:0042470 melanosome, GO:0001822 kidney development, GO:0007568 aging, GO:0007614 short-term memory, GO:0010447 response to acidic pH, GO:0010596 negative regulation of endothelial cell migrat…
Q13332	1	1	35.41	14.4702	NA	16.1298	8.5869	14.1337	14.4946	11.492	11.8782	NA	16.0828	13.489	13.4074	9.40147	NA	11.8661	13.2521	13.9886	16.586	15.5207	13.0867	16.3111	12.9046	16.1796	16.0046	11.8474	PTPRS	Q13332	GO:0005515 protein binding, GO:0016791 phosphatase activity, GO:0004725 protein tyrosine phosphatase activity, GO:0006470 protein dephosphorylation, GO:0016311 dephosphorylation, GO:0016020 membrane, GO:0016021 integral component of membrane, GO:0005829 cytosol, GO:0005886 plasma membrane, GO:0016787 hydrolase activity, GO:0007155 cell adhesion, GO:0004721 phosphoprotein phosphatase activity, GO:…
P36269	1	1	34.43	17.322	17.4761	17.5218	12.0557	16.1556	17.1918	11.1021	12.3821	14.7021	17.3912	19.9419	19.2589	11.7196	17.4754	17.2983	19.8319	20.3218	17.3591	16.0105	18.1943	16.0993	17.5041	15.6296	18.2234	14.0476	GGT5	P36269	GO:0036374 glutathione hydrolase activity, GO:0006751 glutathione catabolic process, GO:0016020 membrane, GO:0016021 integral component of membrane, GO:0016740 transferase activity, GO:0016787 hydrolase activity, GO:0016746 transferase activity, transferring acyl groups, GO:0008233 peptidase activity, GO:0006508 proteolysis, GO:0005886 plasma membrane, GO:0006954 inflammatory response, GO:0019370…
Q02246	2	2	118.25	11.7641	10.662	11.5803	7.23667	9.64871	11.6949	6.99377	8.55156	6.52391	11.1858	13.1523	13.5666	10.688	11.5902	10.7648	12.8489	13.7811	13.5699	10.1785	10.799	11.3246	9.75602	9.83128	11.1548	7.08763	CNTN2	Q02246	GO:0005515 protein binding, GO:0007399 nervous system development, GO:0031175 neuron projection development, GO:0016020 membrane, GO:0007155 cell adhesion, GO:0005886 plasma membrane, GO:0031225 anchored component of membrane, GO:0007411 axon guidance, GO:0030424 axon, GO:0042802 identical protein binding, GO:0045202 synapse, GO:0033268 node of Ranvier, GO:0098632 cell-cell adhesion mediator acti…
P01011	12	10	692.92	10.257	9.33357	9.06607	9.84033	5.68402	11.5084	6.48752	9.3185	10.6486	11.2519	12.3154	6.40968	10.1486	7.49499	12.1049	10.6521	9.81229	10.9237	8.14071	11.2058	11.2284	10.3709	9.78812	10.07	8.97972	SERPINA3	P01011	GO:0005615 extracellular space, GO:0005634 nucleus, GO:0003677 DNA binding, GO:0019216 regulation of lipid metabolic process, GO:0005515 protein binding, GO:0005576 extracellular region, GO:0006954 inflammatory response, GO:0004867 serine-type endopeptidase inhibitor activity, GO:0030414 peptidase inhibitor activity, GO:0010466 negative regulation of peptidase activity, GO:0006953 acute-phase res…
Q9H223	3	2	96.37	8.95897	7.54642	10.9195	NA	8.96395	10.5898	6.62158	5.67114	7.17444	11.2599	9.76109	12.7105	6.51514	11.5167	10.0035	11.6899	14.2139	9.45686	10.3209	9.76243	8.33414	7.70128	9.76662	10.8638	7.25872	EHD4	Q9H223	GO:0005515 protein binding, GO:0005525 GTP binding, GO:0005509 calcium ion binding, GO:0032456 endocytic recycling, GO:0016020 membrane, GO:0046872 metal ion binding, GO:0000166 nucleotide binding, GO:0005524 ATP binding, GO:0005768 endosome, GO:0005886 plasma membrane, GO:0006907 pinocytosis, GO:0030100 regulation of endocytosis, GO:0050731 positive regulation of peptidyl-tyrosine phosphorylatio…
Q9BYW2	3	2	81.66	16.4602	15.2377	17.6924	12.7244	16.3369	17.6725	11.4628	13.1906	12.5236	17.8981	18.9363	18.5963	13.9672	17.2163	16.3906	18.1629	18.2508	17.7424	17.1302	17.6705	17.5686	15.9738	17.0798	18.4174	13.4235	SETD2	Q9BYW2	GO:0005634 nucleus, GO:0018024 histone-lysine N-methyltransferase activity, GO:0046975 histone methyltransferase activity (H3-K36 specific), GO:0097198 histone H3-K36 trimethylation, GO:0006355 regulation of transcription, DNA-templated, GO:0005515 protein binding, GO:0005694 chromosome, GO:0034968 histone lysine methylation, GO:0046872 metal ion binding, GO:0016740 transferase activity, GO:00081…
Q9NUQ6	1	1	28.38	11.272	10.889	9.36468	5.63197	8.91314	11.968	6.84448	7.0404	7.68001	10.8182	12.3664	11.8131	6.25511	10.8205	8.62347	11.8947	12.5525	10.9864	10.3361	11.3607	10.1758	11.2871	6.6274	10.4192	5.99616	SPATS2L	Q9NUQ6	GO:0005515 protein binding, GO:0003723 RNA binding, GO:0005634 nucleus, GO:0005737 cytoplasm, GO:0005654 nucleoplasm, GO:0005730 nucleolus, GO:0005829 cytosol, GO:0032991 protein-containing complex
Q9HCY8	4	4	209.61	17.2743	17.3664	17.4647	15.5717	18.2651	18.9605	15.3853	17.0537	15.3585	18.6765	19.5837	19.708	16.1224	18.6925	16.8209	18.7231	18.9479	19.5714	18.5028	19.0011	19.2186	17.0967	18.6981	19.605	14.9873	S100A14	Q9HCY8	GO:0005509 calcium ion binding, GO:0005737 cytoplasm, GO:0005515 protein binding, GO:0006915 apoptotic process, GO:0048471 perinuclear region of cytoplasm, GO:0042742 defense response to bacterium, GO:0070062 extracellular exosome, GO:0032496 response to lipopolysaccharide, GO:0042379 chemokine receptor binding, GO:0090026 positive regulation of monocyte chemotaxis, GO:0055074 calcium ion homeost…
Q9HBH5	1	1	52.58	5.13975	NA	10.3382	NA	9.8648	8.45554	2.31694	NA	NA	11.3474	11.5149	10.9472	-0.282384	9.67671	7.46659	11.2767	10.4139	16.1631	11.468	10.7424	12.2746	10.4437	7.3492	12.0311	7.2287	RDH14	Q9HBH5	GO:0005634 nucleus, GO:0016020 membrane, GO:0016491 oxidoreductase activity, GO:0055114 oxidation-reduction process, GO:0005765 lysosomal membrane, GO:0005789 endoplasmic reticulum membrane, GO:0005783 endoplasmic reticulum, GO:0052650 NADP-retinol dehydrogenase activity, GO:0001649 osteoblast differentiation, GO:0042572 retinol metabolic process, GO:0008106 alcohol dehydrogenase (NADP+) activity
Q13822	11	10	353.83	13.1634	12.8624	14.7427	12.6151	9.59596	11.1654	7.64874	9.02543	15.6099	13.502	13.9789	16.3381	9.3453	12.9675	13.149	12.9451	13.1108	13.0954	12.747	14.2672	12.6407	13.0479	13.6611	14.9147	10.2489	ENPP2	Q13822	GO:0046872 metal ion binding, GO:0006935 chemotaxis, GO:0016787 hydrolase activity, GO:0006955 immune response, GO:0003824 catalytic activity, GO:0003676 nucleic acid binding, GO:0005044 scavenger receptor activity, GO:0004622 lysophospholipase activity, GO:0030334 regulation of cell migration, GO:0030247 polysaccharide binding, GO:0045765 regulation of angiogenesis, GO:0004528 phosphodiesterase …
O75636	3	3	144.91	15.0303	12.902	16.5028	7.18359	14.3569	15.5837	1.0824	8.10731	7.26148	16.5311	13.4159	12.0501	9.2771	12.6614	8.04482	11.9763	10.3171	18.7605	18.4396	12.2171	17.0156	12.0729	15.8261	15.2646	8.76055	FCN3	O75636	GO:0046872 metal ion binding, GO:0030246 carbohydrate binding, GO:0005576 extracellular region, GO:0005581 collagen trimer, GO:0002376 immune system process, GO:0045087 innate immune response, GO:0006956 complement activation, GO:0005515 protein binding, GO:0051607 defense response to virus, GO:0072562 blood microparticle, GO:0001867 complement activation, lectin pathway, GO:0043654 recognition o…
O14498	2	2	71.93	14.7863	15.7386	15.2265	10.0709	14.3186	15.9736	7.58227	10.6734	11.7175	15.5668	18.0739	17.0638	11.5083	15.3126	15.8877	18.2457	17.9076	16.4734	13.3774	15.5013	14.7704	15.5067	14.0155	16.1653	10.3498	ISLR	O14498	GO:0005515 protein binding, GO:0005576 extracellular region, GO:0070062 extracellular exosome, GO:0007155 cell adhesion, GO:0002576 platelet degranulation, GO:0031093 platelet alpha granule lumen
P02765	14	12	849.02	15.1157	15.1171	14.4728	11.6564	13.8079	17.4923	12.1966	15.9268	11.8005	17.1715	17.9058	17.4525	14.6394	16.6918	15.8526	18.1055	18.0619	16.0612	15.7547	16.1612	15.7534	14.7831	13.8713	17.5432	12.5221	AHSG	P02765	GO:0004869 cysteine-type endopeptidase inhibitor activity, GO:0005615 extracellular space, GO:0005794 Golgi apparatus, GO:0005576 extracellular region, GO:0031012 extracellular matrix, GO:0006953 acute-phase response, GO:0070062 extracellular exosome, GO:0044267 cellular protein metabolic process, GO:0001501 skeletal system development, GO:0072562 blood microparticle, GO:0043687 post-translationa…
O00391	24	22	1071.68	14.1212	11.139	14.9527	10.591	13.6037	15.1287	9.50978	6.85408	9.31763	14.3386	16.4538	16.6457	8.19393	15.5589	13.0702	15.79	16.1537	16.2548	13.9864	15.8954	15.018	12.6733	13.2841	15.7393	10.5552	QSOX1	O00391	GO:0055114 oxidation-reduction process, GO:0045454 cell redox homeostasis, GO:0016972 thiol oxidase activity, GO:0016971 flavin-linked sulfhydryl oxidase activity, GO:0005623 cell, GO:0016020 membrane, GO:0016021 integral component of membrane, GO:0005794 Golgi apparatus, GO:0043231 intracellular membrane-bounded organelle, GO:0016491 oxidoreductase activity, GO:0045171 intercellular bridge, GO:0…
P35908	92	67	7053.01	20.3269	18.4664	20.9934	15.9323	18.9863	20.9014	13.0279	16.1306	17.2672	19.6055	22.0578	22.2989	14.9073	21.5473	19.0695	21.5026	21.9162	21.899	21.2528	22.6468	20.5291	19.084	20.221	23.022	18.28	KRT2	P35908	GO:0045095 keratin filament, GO:0005634 nucleus, GO:0016020 membrane, GO:0005615 extracellular space, GO:0005515 protein binding, GO:0005882 intermediate filament, GO:0031424 keratinization, GO:0005829 cytosol, GO:0070062 extracellular exosome, GO:0045684 positive regulation of epidermis development, GO:0005200 structural constituent of cytoskeleton, GO:0043616 keratinocyte proliferation, GO:0008…
Q9NSB4	8	2	340.68	15.746	15.3265	16.4291	13.0106	15.3585	16.4777	13.3208	14.4013	15.1318	15.8044	18.0767	17.7149	13.109	16.9859	15.8796	17.475	17.0999	16.9566	16.2512	18.0907	16.7557	15.2716	15.6942	18.1064	14.3715	KRT82	Q9NSB4	GO:0045095 keratin filament, GO:0005882 intermediate filament, GO:0005829 cytosol, GO:0008150 biological_process, GO:0031424 keratinization, GO:0070268 cornification, GO:0030280 structural constituent of skin epidermis
P00734	25	24	1524.94	22.7335	21.2273	23.442	21.5761	19.9673	21.2216	13.5699	16.3957	24.8197	22.4421	23.3621	24.7784	16.5494	23.4176	23.1754	22.7219	22.8743	22.3477	22.9893	23.9528	21.9818	22.5786	23.2934	25.2426	21.5364	F2	P00734	GO:0005576 extracellular region, GO:0006508 proteolysis, GO:0004252 serine-type endopeptidase activity, GO:0005509 calcium ion binding, GO:0007596 blood coagulation, GO:0005615 extracellular space, GO:0046427 positive regulation of receptor signaling pathway via JAK-STAT, GO:0001934 positive regulation of protein phosphorylation, GO:0005623 cell, GO:0016787 hydrolase activity, GO:0005515 protein …
P05452	19	16	1358.51	15.2692	15.6579	15.8071	14.1302	13.9494	14.6641	11.4841	12.5979	14.9956	16.5432	15.5291	16.0512	13.9994	15.1712	14.7034	15.808	22.1228	16.3785	15.5641	14.5933	16.2547	17.512	16.4916	15.9355	11.6678	CLEC3B	P05452	GO:0005615 extracellular space, GO:0005737 cytoplasm, GO:0030246 carbohydrate binding, GO:0005576 extracellular region, GO:0005509 calcium ion binding, GO:0008201 heparin binding, GO:0070062 extracellular exosome, GO:0062023 collagen-containing extracellular matrix, GO:0030282 bone mineralization, GO:0001503 ossification, GO:0002576 platelet degranulation, GO:0071560 cellular response to transfor…
Q9Y6N7	3	2	79.88	17.4584	16.3259	18.4423	12.9674	17.119	19.1266	11.0569	13.3103	14.3733	17.9098	19.7461	19.7912	12.6462	18.4762	17.2446	19.3857	19.3865	20.0334	17.1144	19.2615	17.7038	16.6704	16.8109	19.1701	14.0278	ROBO1	Q9Y6N7	GO:0005515 protein binding, GO:0007411 axon guidance, GO:0008046 axon guidance receptor activity, GO:0016199 axon midline choice point recognition, GO:0035385 Roundabout signaling pathway, GO:0010628 positive regulation of gene expression, GO:0010629 negative regulation of gene expression, GO:0060412 ventricular septum morphogenesis, GO:0005737 cytoplasm, GO:0016020 membrane, GO:0016021 integral …
Q8N2S1	5	4	198.58	19.3408	16.1526	20.0674	14.9629	19.6709	20.0709	9.7367	13.9463	17.4068	20.1407	21.3233	21.0918	12.557	20.8505	18.5544	20.0526	18.9949	21.4824	18.2606	22.3061	19.8947	18.017	18.3632	22.5799	16.1491	LTBP4	Q8N2S1	GO:0005509 calcium ion binding, GO:0005615 extracellular space, GO:0005515 protein binding, GO:0005576 extracellular region, GO:0007275 multicellular organism development, GO:0062023 collagen-containing extracellular matrix, GO:0030162 regulation of proteolysis, GO:0006457 protein folding, GO:0001558 regulation of cell growth, GO:0005178 integrin binding, GO:0005201 extracellular matrix structura…
P05155	13	10	762.23	12.4148	11.0808	13.342	10.9851	10.7877	13.7813	7.10614	6.2587	9.43063	12.2465	13.0123	14.1264	8.2438	14.6952	12.4236	13.1745	14.3377	13.5141	13.1187	13.3558	13.2216	11.7538	12.9711	13.9535	7.48272	SERPING1	P05155	GO:0005615 extracellular space, GO:0004867 serine-type endopeptidase inhibitor activity, GO:0030193 regulation of blood coagulation, GO:0045916 negative regulation of complement activation, GO:0010951 negative regulation of endopeptidase activity, GO:0005515 protein binding, GO:0005576 extracellular region, GO:0002376 immune system process, GO:0045087 innate immune response, GO:0030449 regulation…
P50395	8	4	280.24	13.0805	11.4716	12.7005	8.31678	12.1149	14.7547	8.62886	13.2871	12.2052	13.783	15.3096	15.6282	12.0408	14.6018	13.9441	14.7287	13.7648	14.0563	14.3062	14.6104	14.4905	13.4763	12.9053	15.2405	11.168	GDI2	P50395	GO:0005093 Rab GDP-dissociation inhibitor activity, GO:0015031 protein transport, GO:0007264 small GTPase mediated signal transduction, GO:0005092 GDP-dissociation inhibitor activity, GO:0003723 RNA binding, GO:0005737 cytoplasm, GO:0016020 membrane, GO:0005925 focal adhesion, GO:0050790 regulation of catalytic activity, GO:0043547 positive regulation of GTPase activity, GO:0005515 protein bindin…
Q9NZ53	4	4	264.05	17.1595	15.2125	18.3472	12.2728	17.7986	17.6022	10.4072	12.6258	12.1978	19.386	20.0737	20.4235	10.9293	18.0525	16.8214	18.9009	19.458	21.4853	18.3898	18.5572	19.0535	16.9215	16.9789	19.3897	14.1075	PODXL2	Q9NZ53	GO:0016020 membrane, GO:0016021 integral component of membrane, GO:0007155 cell adhesion, GO:0005515 protein binding, GO:0005887 integral component of plasma membrane, GO:0005796 Golgi lumen, GO:0050901 leukocyte tethering or rolling, GO:0005539 glycosaminoglycan binding
P0DP23	2	1	57.06	15.0877	14.0215	15.3476	13.8212	15.9551	15.5142	12.2939	12.2492	14.5921	16.2553	16.0021	17.1179	12.7691	16.5194	14.9923	15.7097	15.4552	17.3054	16.6471	17.3938	16.2396	16.5923	15.4589	17.0769	14.8296	CALM3	P0DP23	GO:0005509 calcium ion binding, GO:0019722 calcium-mediated signaling, GO:0046872 metal ion binding, GO:0016301 kinase activity, GO:0016310 phosphorylation, GO:0005515 protein binding, GO:0010880 regulation of release of sequestered calcium ion into cytosol by sarcoplasmic reticulum, GO:0010881 regulation of cardiac muscle contraction by regulation of the release of sequestered calcium ion, GO:00…
Q5D862	30	29	1981.8	15.077	14.1602	15.3125	10.8363	16.2073	15.7336	11.4468	13.6246	10.2731	15.8024	15.0271	16.959	12.4273	17.1641	14.2044	15.0816	16.0101	16.6193	15.8942	15.7208	15.8696	13.9535	15.9494	16.1813	12.6552	FLG2	Q5D862	GO:0005509 calcium ion binding, GO:0005198 structural molecule activity, GO:0046914 transition metal ion binding, GO:0005634 nucleus, GO:0005737 cytoplasm, GO:0046872 metal ion binding, GO:0007155 cell adhesion, GO:0005576 extracellular region, GO:0043312 neutrophil degranulation, GO:1904724 tertiary granule lumen, GO:0061436 establishment of skin barrier, GO:0001533 cornified envelope, GO:003645…
Q5QNW6;P06899;A0A2R8Y619	4	4	177.86	9.14213	8.2911	NA	NA	13.1296	9.54834	NA	7.53771	8.50853	10.8006	9.53223	11.5497	7.51062	NA	9.62324	11.3433	NA	11.4094	NA	10.3224	11.4024	NA	NA	10.7149	8.54424	H2BC18	Q5QNW6	GO:0003677 DNA binding, GO:0000786 nucleosome, GO:0046982 protein heterodimerization activity, GO:0005634 nucleus, GO:0005654 nucleoplasm, GO:0005829 cytosol, GO:0005694 chromosome, GO:0070062 extracellular exosome, GO:0003674 molecular_function, GO:0006334 nucleosome assembly
O00468	63	55	3821.35	18.0242	16.7551	17.7582	16.4063	17.4243	17.3332	10.6337	15.1489	18.9154	17.807	18.4676	19.57	15.0957	18.7513	17.032	17.5681	17.6118	17.3391	16.4807	19.6286	16.441	16.5495	17.047	19.7744	15.0681	AGRN	O00468	GO:0005515 protein binding, GO:0005509 calcium ion binding, GO:0043236 laminin binding, GO:0007213 G protein-coupled acetylcholine receptor signaling pathway, GO:0043113 receptor clustering, GO:0016020 membrane, GO:0016021 integral component of membrane, GO:0005829 cytosol, GO:0005886 plasma membrane, GO:0007010 cytoskeleton organization, GO:0007165 signal transduction, GO:0005576 extracellular r…
Q14896	1	1	39.87	16.9312	15.0461	17.0622	13.4628	17.8939	19.9823	13.256	13.2974	14.351	19.4553	21.5689	20.6972	12.6069	19.6185	16.3002	20.5859	19.7639	19.793	15.8929	20.7784	18.0119	16.7836	16.6878	21.6087	12.0409	MYBPC3	Q14896	GO:0005515 protein binding, GO:0046872 metal ion binding, GO:0003779 actin binding, GO:0007155 cell adhesion, GO:0042802 identical protein binding, GO:0005829 cytosol, GO:0032982 myosin filament, GO:0017022 myosin binding, GO:0060048 cardiac muscle contraction, GO:0055010 ventricular cardiac muscle tissue morphogenesis, GO:0003007 heart morphogenesis, GO:0008307 structural constituent of muscle, …
O14791	8	7	311.97	18.5117	17.4837	19.1301	17.5112	19.7535	20.0959	15.4341	19.0837	16.0768	19.9899	21.0495	20.8301	17.1435	21.4558	17.7773	19.695	19.6586	21.9879	21.7254	20.3219	19.9084	18.4581	19.4663	20.3586	17.2657	APOL1	O14791	GO:0005576 extracellular region, GO:0008289 lipid binding, GO:0006869 lipid transport, GO:0042157 lipoprotein metabolic process, GO:0005615 extracellular space, GO:0006629 lipid metabolic process, GO:0008202 steroid metabolic process, GO:0005515 protein binding, GO:0008203 cholesterol metabolic process, GO:0006898 receptor-mediated endocytosis, GO:0034364 high-density lipoprotein particle, GO:004…
P13645;Q7Z3Y7	80	56	6382.7	10.3155	7.07267	12.2076	8.06606	13.2744	12.0485	6.10491	8.36574	8.53013	12.8503	15.4701	14.3474	7.85371	10.5536	13.7567	13.3759	12.5194	12.1293	10.673	12.3051	9.70469	10.6631	10.9519	12.6667	7.08163	KRT10	P13645	GO:0005198 structural molecule activity, GO:0005634 nucleus, GO:0005737 cytoplasm, GO:0016020 membrane, GO:0005615 extracellular space, GO:0005576 extracellular region, GO:0005882 intermediate filament, GO:0009986 cell surface, GO:0005515 protein binding, GO:0005829 cytosol, GO:0070062 extracellular exosome, GO:0031424 keratinization, GO:0045684 positive regulation of epidermis development, GO:00…
P08253	2	2	61.84	16.0794	15.9636	17.0935	11.5145	15.4797	16.0111	11.1866	13.8486	12.5556	15.4502	17.2641	17.5554	13.1463	15.9396	14.0689	16.7068	17.5134	17.891	17.5383	17.6377	16.2176	13.812	15.5178	17.1782	12.8589	MMP2	P08253	GO:0008270 zinc ion binding, GO:0006508 proteolysis, GO:0004222 metalloendopeptidase activity, GO:0008237 metallopeptidase activity, GO:0031012 extracellular matrix, GO:0005615 extracellular space, GO:1904707 positive regulation of vascular smooth muscle cell proliferation, GO:1904645 response to amyloid-beta, GO:0005634 nucleus, GO:0005737 cytoplasm, GO:0016020 membrane, GO:0046872 metal ion bin…
P29992;P50148	3	1	105.45	23.6213	22.8728	24.2865	21.9935	20.8922	22.4907	13.9016	18.6003	25.6849	24.7074	24.7778	26.2408	18.0262	24.6129	23.8522	23.7919	23.8288	22.3186	23.874	25.4888	22.5682	23.5371	24.1875	26.0025	21.5016	GNA11	P29992	GO:0007186 G protein-coupled receptor signaling pathway, GO:0007165 signal transduction, GO:0003924 GTPase activity, GO:0031683 G-protein beta/gamma-subunit complex binding, GO:0001664 G protein-coupled receptor binding, GO:0019001 guanyl nucleotide binding, GO:0005737 cytoplasm, GO:0016020 membrane, GO:0046872 metal ion binding, GO:0000166 nucleotide binding, GO:0005765 lysosomal membrane, GO:00…
Q8IZP7;O60243	6	6	232.06	7.21258	9.0476	11.0885	6.10623	10.3558	10.5481	8.07171	7.42762	7.4493	9.55657	11.8237	12.2997	7.44656	10.3841	8.94	10.9887	12.9027	11.0948	10.574	11.8116	11.1041	8.97406	9.45003	12.0216	7.31278	HS6ST3	Q8IZP7	GO:0016021 integral component of membrane, GO:0008146 sulfotransferase activity, GO:0016020 membrane, GO:0016740 transferase activity, GO:0017095 heparan sulfate 6-O-sulfotransferase activity, GO:0015015 heparan sulfate proteoglycan biosynthetic process, enzymatic modification
P29622	10	9	429.87	12.0622	8.70829	11.6752	6.0145	11.0233	9.41294	7.91389	4.79967	7.97015	11.5635	14.2137	8.94529	7.41819	12.6384	11.0896	14.1464	12.9767	11.9196	10.1606	12.8717	11.271	9.65562	8.33174	12.4823	9.989	SERPINA4	P29622	GO:0005615 extracellular space, GO:0005576 extracellular region, GO:0004867 serine-type endopeptidase inhibitor activity, GO:0030414 peptidase inhibitor activity, GO:0010466 negative regulation of peptidase activity, GO:0070062 extracellular exosome, GO:0010951 negative regulation of endopeptidase activity, GO:0002576 platelet degranulation, GO:0031089 platelet dense granule lumen
P20618	2	2	75.63	13.6499	12.7663	13.4527	9.52399	11.676	13.9694	10.2468	11.9262	12.2769	12.8865	16.107	15.344	11.0756	14.0689	13.9342	15.5113	14.97	14.3307	13.1034	14.8229	13.7599	13.7673	11.7284	14.5258	10.9417	PSMB1	P20618	GO:0004175 endopeptidase activity, GO:0051603 proteolysis involved in cellular protein catabolic process, GO:0005839 proteasome core complex, GO:0004298 threonine-type endopeptidase activity, GO:0005634 nucleus, GO:0005737 cytoplasm, GO:0005654 nucleoplasm, GO:0016787 hydrolase activity, GO:0005515 protein binding, GO:0008233 peptidase activity, GO:0006508 proteolysis, GO:0000502 proteasome compl…
Q6UVK1	8	7	284.55	15.3746	11.9512	15.6396	12.1499	13.4475	15.2976	13.9088	13.2584	14.6748	15.3009	17.4947	16.9107	12.803	16.0706	13.9878	16.4054	16.6768	17.0664	15.8136	16.881	15.2211	14.3082	14.0192	17.3898	13.3173	CSPG4	Q6UVK1	GO:0016020 membrane, GO:0016021 integral component of membrane, GO:0005654 nucleoplasm, GO:0005886 plasma membrane, GO:0005925 focal adhesion, GO:0042995 cell projection, GO:0007165 signal transduction, GO:0007275 multicellular organism development, GO:0030154 cell differentiation, GO:0009986 cell surface, GO:0005576 extracellular region, GO:0070062 extracellular exosome, GO:0019901 protein kinas…
P01034	14	12	1006	12.2929	10.3935	12.6511	9.45622	11.2365	11.8049	8.7908	7.15378	12.0439	11.4526	13.7192	14.3851	6.10903	12.4975	11.6812	13.3621	13.1793	11.7876	11.5924	13.458	10.6554	11.094	10.5735	13.5593	10.4532	CST3	P01034	GO:0004869 cysteine-type endopeptidase inhibitor activity, GO:0005615 extracellular space, GO:0005886 plasma membrane, GO:0010951 negative regulation of endopeptidase activity, GO:0005576 extracellular region, GO:0005515 protein binding, GO:0042802 identical protein binding, GO:0002020 protease binding, GO:0030414 peptidase inhibitor activity, GO:0001654 eye development, GO:0001666 response to hy…
Q14678	4	1	89.54	15.9117	12.0676	15.9902	11.7863	14.7106	15.8097	11.8227	12.6315	14.4283	16.2475	19.4072	18.9763	12.0675	16.9381	15.1149	18.1811	18.8106	17.6049	16.0037	17.5811	15.9896	15.4552	14.3316	17.6878	13.2002	KANK1	Q14678	GO:0005515 protein binding, GO:0005634 nucleus, GO:0005737 cytoplasm, GO:0016020 membrane, GO:0005886 plasma membrane, GO:0042995 cell projection, GO:0030177 positive regulation of Wnt signaling pathway, GO:2000114 regulation of establishment of cell polarity, GO:0005856 cytoskeleton, GO:0032587 ruffle membrane, GO:0030036 actin cytoskeleton organization, GO:0090263 positive regulation of canonic…
Q96P63	9	9	441.38	21.5196	18.9275	22.3602	18.4663	20.5937	22.9711	14.4891	19.3765	18.1979	22.0571	23.8607	24.3203	18.7755	24.1321	20.4627	23.1702	24.2236	23.6233	22.4711	23.2163	22.5895	20.4309	21.9766	24.7365	17.7304	SERPINB12	Q96P63	GO:0005615 extracellular space, GO:0005737 cytoplasm, GO:0005886 plasma membrane, GO:0004867 serine-type endopeptidase inhibitor activity, GO:0030414 peptidase inhibitor activity, GO:0010466 negative regulation of peptidase activity, GO:0062023 collagen-containing extracellular matrix, GO:0010951 negative regulation of endopeptidase activity, GO:0043312 neutrophil degranulation, GO:0019899 enzyme…
O14818	3	3	127.31	15.7039	9.23364	16.3183	10.8056	16.1318	15.3341	7.41944	11.2485	12.0556	16.3965	18.6304	17.3436	9.43063	18.2918	15.3747	18.4839	19.6793	19.9135	18.8375	18.5539	17.1953	12.7441	16.2462	18.8221	9.73851	PSMA7	O14818	GO:0051603 proteolysis involved in cellular protein catabolic process, GO:0005839 proteasome core complex, GO:0004298 threonine-type endopeptidase activity, GO:0005737 cytoplasm, GO:0016787 hydrolase activity, GO:0008233 peptidase activity, GO:0006508 proteolysis, GO:0000502 proteasome complex, GO:0019773 proteasome core complex, alpha-subunit complex, GO:0004175 endopeptidase activity, GO:000651…
Q17RP2	2	1	57.87	15.6858	13.469	16.9011	13.8837	14.2128	15.7776	6.91106	10.4838	16.2746	16.7217	16.873	18.1653	9.53533	17.4149	15.4879	16.7438	16.6009	16.1582	16.416	18.5162	15.3174	15.3823	15.7984	18.3566	14.3526	TIGD6	Q17RP2	GO:0003677 DNA binding, GO:0003676 nucleic acid binding, GO:0005634 nucleus
P07339	11	6	685.29	12.8091	10.9433	12.6041	10.5112	13.2268	12.0259	7.59694	4.10479	12.8695	13.877	16.8037	18.617	7.91838	13.0496	12.423	15.5299	11.9219	17.2424	12.7374	13.5223	11.0984	12.6565	10.9576	13.6121	9.10383	CTSD	P07339	GO:0006508 proteolysis, GO:0004190 aspartic-type endopeptidase activity, GO:0005764 lysosome, GO:0005615 extracellular space, GO:0043065 positive regulation of apoptotic process, GO:0043280 positive regulation of cysteine-type endopeptidase activity involved in apoptotic process, GO:0016787 hydrolase activity, GO:0005515 protein binding, GO:0008233 peptidase activity, GO:0005576 extracellular reg…
P35555	45	38	2013.52	15.3897	17.1171	15.0475	14.1734	10.3684	14.6863	NA	12.6565	18.5006	17.2308	14.7283	17.0832	13.4599	13.2807	12.9506	13.3602	14.2821	8.18912	14.5939	14.0373	14.2405	16.7251	15.7727	17.8998	13.2701	FBN1	P35555	GO:0005509 calcium ion binding, GO:0005615 extracellular space, GO:0007165 signal transduction, GO:0005515 protein binding, GO:0005576 extracellular region, GO:0005179 hormone activity, GO:0042802 identical protein binding, GO:0009653 anatomical structure morphogenesis, GO:0005201 extracellular matrix structural constituent, GO:0031012 extracellular matrix, GO:0008201 heparin binding, GO:0044267 …
P00751	19	18	807.05	16.2745	14.3361	17.1404	13.2402	14.3397	15.9637	10.8208	11.2863	15.8393	16.0673	17.1486	18.5934	11.3649	17.0422	15.3615	17.1272	17.2463	16.7199	16.478	17.9977	16.3541	15.4705	15.5052	18.5104	13.6263	CFB	P00751	GO:0005576 extracellular region, GO:0006508 proteolysis, GO:0004252 serine-type endopeptidase activity, GO:0006956 complement activation, GO:0016787 hydrolase activity, GO:0005615 extracellular space, GO:0005515 protein binding, GO:0008233 peptidase activity, GO:0008236 serine-type peptidase activity, GO:0002376 immune system process, GO:0045087 innate immune response, GO:0030449 regulation of co…
Q15063	21	20	1029.51	17.3934	15.3545	18.1576	13.3024	17.705	17.9639	11.9282	17.0585	13.0479	18.539	18.7701	18.933	15.7792	17.5558	15.7821	16.9037	16.9458	19.3725	18.2753	18.4586	18.7579	16.0536	17.5614	18.421	14.6339	POSTN	Q15063	GO:0005515 protein binding, GO:0046872 metal ion binding, GO:0007155 cell adhesion, GO:0005794 Golgi apparatus, GO:0005576 extracellular region, GO:0008201 heparin binding, GO:0001666 response to hypoxia, GO:0001953 negative regulation of cell-matrix adhesion, GO:0003073 regulation of systemic arterial blood pressure, GO:0008593 regulation of Notch signaling pathway, GO:0009612 response to mechan…
P02766	10	7	913.81	15.6443	16.767	16.5982	10.9584	15.4241	16.217	10.7465	11.7392	12.7941	16.2991	17.4049	18.0275	12.4103	16.0656	15.0893	17.782	18.6422	17.6341	17.1512	17.202	16.9784	15.8576	16.0271	17.9488	15.4401	TTR	P02766	GO:0070324 thyroid hormone binding, GO:0042572 retinol metabolic process, GO:0070327 thyroid hormone transport, GO:0005737 cytoplasm, GO:0007165 signal transduction, GO:0005615 extracellular space, GO:0005515 protein binding, GO:0005576 extracellular region, GO:0005179 hormone activity, GO:0042802 identical protein binding, GO:0070062 extracellular exosome, GO:0044267 cellular protein metabolic p…
Q8IUX7	26	19	1493.07	13.158	12.21	14.1255	13.458	16.0128	15.5753	9.77647	13.0241	11.8344	16.7847	15.8937	17.1397	13.0972	16.462	12.8896	15.6153	16.1855	17.005	15.7543	16.4703	16.0675	13.7541	14.3357	15.3244	14.2876	AEBP1	Q8IUX7	GO:0008270 zinc ion binding, GO:0006508 proteolysis, GO:0004181 metallocarboxypeptidase activity, GO:0005615 extracellular space, GO:0005634 nucleus, GO:0005737 cytoplasm, GO:0003677 DNA binding, GO:0005576 extracellular region, GO:0005516 calmodulin binding, GO:0003714 transcription corepressor activity, GO:0001227 DNA-binding transcription repressor activity, RNA polymerase II-specific, GO:0000…
P60900	2	2	76.85	19.7004	17.495	20.2929	14.1502	19.4173	21.7724	13.8485	14.9349	16.606	21.513	22.9963	22.3306	14.7231	21.6116	20.2824	22.4275	22.4265	21.6986	20.2589	21.852	20.3359	19.7656	18.8555	22.3267	16.3655	PSMA6	P60900	GO:0051603 proteolysis involved in cellular protein catabolic process, GO:0005839 proteasome core complex, GO:0019773 proteasome core complex, alpha-subunit complex, GO:0004298 threonine-type endopeptidase activity, GO:0005634 nucleus, GO:0003723 RNA binding, GO:0005737 cytoplasm, GO:0005654 nucleoplasm, GO:0016787 hydrolase activity, GO:0005515 protein binding, GO:0008233 peptidase activity, GO:…
O60266	3	2	80.84	16.7726	12.3922	18.2365	11.1886	17.6767	18.4645	7.52509	13.4913	13.2442	19.4265	18.1575	18.7438	11.4817	17.8236	16.6712	17.2684	15.408	19.5061	13.9567	19.0948	18.2325	13.8941	16.1906	19.9981	11.6151	ADCY3	O60266	GO:0005886 plasma membrane, GO:0035556 intracellular signal transduction, GO:0016849 phosphorus-oxygen lyase activity, GO:0009190 cyclic nucleotide biosynthetic process, GO:0004016 adenylate cyclase activity, GO:0006171 cAMP biosynthetic process, GO:0005737 cytoplasm, GO:0016020 membrane, GO:0016021 integral component of membrane, GO:0046872 metal ion binding, GO:0000166 nucleotide binding, GO:00…
O75197	2	1	62.97	11.6575	8.90427	12.6847	9.5811	10.7788	9.85879	4.64707	6.1792	13.5378	12.0789	12.8356	14.1961	-2.85865	12.5253	11.0594	10.7554	12.016	9.04377	10.8337	12.9302	9.63127	8.87325	10.9869	13.9548	8.46439	LRP5	O75197	GO:0005515 protein binding, GO:0017147 Wnt-protein binding, GO:0060070 canonical Wnt signaling pathway, GO:0042813 Wnt-activated receptor activity, GO:0042632 cholesterol homeostasis, GO:0008284 positive regulation of cell population proliferation, GO:0045944 positive regulation of transcription by RNA polymerase II, GO:0045600 positive regulation of fat cell differentiation, GO:0045669 positive …
P33908	10	9	418.11	12.8333	9.07033	12.9244	4.51878	12.957	12.286	6.53742	8.11237	10.8304	11.1051	14.0244	11.7834	7.54068	14.5033	13.1181	14.6573	14.1014	10.1726	11.1158	12.0628	10.7746	10.6396	11.5647	13.071	8.6924	MAN1A1	P33908	GO:0016020 membrane, GO:0003824 catalytic activity, GO:0005509 calcium ion binding, GO:0004571 mannosyl-oligosaccharide 1,2-alpha-mannosidase activity, GO:0016021 integral component of membrane, GO:0005794 Golgi apparatus, GO:0005829 cytosol, GO:0016787 hydrolase activity, GO:0008152 metabolic process, GO:0016798 hydrolase activity, acting on glycosyl bonds, GO:0006486 protein glycosylation, GO:0…
O15031	9	8	378.12	14.5989	13.0544	15.1542	11.3254	14.8738	16.1797	5.64015	12.57	11.6628	14.9001	18.8588	18.6055	10.2745	16.6015	14.3948	18.6575	18.2663	14.7329	14.5721	17.1845	14.5285	13.8533	13.5955	17.5801	9.14219	PLXNB2	O15031	GO:0005515 protein binding, GO:0007165 signal transduction, GO:0017154 semaphorin receptor activity, GO:0071526 semaphorin-plexin signaling pathway, GO:0016020 membrane, GO:0016021 integral component of membrane, GO:0005886 plasma membrane, GO:0007275 multicellular organism development, GO:0009986 cell surface, GO:0030334 regulation of cell migration, GO:0005887 integral component of plasma membr…
P61769	2	2	120.63	14.6172	13.6077	15.5207	12.1083	13.7678	15.7143	10.1742	11.7577	11.8622	14.5297	16.2987	16.5564	11.5644	15.7611	13.5502	15.1106	16.4959	16.0354	15.7978	16.8943	15.6954	13.5365	14.7668	16.7394	13.1396	B2M	P61769	GO:0016020 membrane, GO:0005794 Golgi apparatus, GO:0005829 cytosol, GO:0005886 plasma membrane, GO:0005925 focal adhesion, GO:0005615 extracellular space, GO:0005515 protein binding, GO:0005576 extracellular region, GO:0006955 immune response, GO:0009986 cell surface, GO:0002376 immune system process, GO:0050776 regulation of immune response, GO:0042802 identical protein binding, GO:0070062 extr…
Q96M86	1	1	31.75	13.6487	9.53366	14.1555	9.66011	12.8365	14.3295	7.70577	7.60941	8.05492	13.8485	15.4739	15.5913	6.24952	14.3553	12.4792	15.0268	16.0745	14.4748	12.8908	14.454	12.7277	11.4196	11.2246	14.357	9.37866	DNHD1	Q96M86	GO:0005524 ATP binding, GO:0030286 dynein complex, GO:0003777 microtubule motor activity, GO:0007018 microtubule-based movement, GO:0070062 extracellular exosome, GO:0051959 dynein light intermediate chain binding, GO:0005930 axoneme, GO:0045505 dynein intermediate chain binding, GO:0008569 ATP-dependent microtubule motor activity, minus-end-directed
P22392;P15531	2	2	78.42	16.32	11.9228	16.0417	9.76563	13.124	14.6173	7.89842	7.66334	13.5127	15.7488	16.5231	17.4021	7.35941	17.0344	14.294	16.1137	16.0576	16.4208	15.7167	16.8532	14.6163	14.4933	15.0258	17.075	12.5944	NME1-NME2	P22392	GO:0004550 nucleoside diphosphate kinase activity, GO:0006165 nucleoside diphosphate phosphorylation, GO:0006183 GTP biosynthetic process, GO:0006228 UTP biosynthetic process, GO:0006241 CTP biosynthetic process, GO:0000166 nucleotide binding, GO:0005524 ATP binding, GO:0016301 kinase activity, GO:0016740 transferase activity, GO:0016310 phosphorylation, GO:0005829 cytosol
Q8N1N4	25	18	1143.18	15.6612	14.3809	15.2124	12.0953	12.7752	15.2299	11.716	10.672	11.3856	14.3864	13.396	18.2897	11.7222	14.6996	10.3518	11.5525	12.515	16.4649	15.2585	13.4231	15.9791	13.301	11.7108	11.7407	11.1572	KRT78	Q8N1N4	GO:0045095 keratin filament, GO:0005615 extracellular space, GO:0005882 intermediate filament, GO:0005829 cytosol, GO:0070062 extracellular exosome, GO:0031424 keratinization, GO:0070268 cornification
P08603	47	40	2685.34	13.4538	11.7488	14.0095	10.9843	11.6856	13.5621	8.02305	10.1474	11.6159	12.9379	15.3042	15.1504	9.7743	15.2306	12.3392	15.2773	14.9533	14.4821	12.6291	14.4586	13.3346	12.2434	12.1704	15.1716	8.97962	CFH	P08603	GO:0005515 protein binding, GO:0005576 extracellular region, GO:0002376 immune system process, GO:0045087 innate immune response, GO:0030449 regulation of complement activation, GO:0042802 identical protein binding, GO:0070062 extracellular exosome, GO:0072562 blood microparticle, GO:0016032 viral process, GO:0005615 extracellular space, GO:0008201 heparin binding, GO:0006956 complement activatio…
P48058	7	7	399.07	16.3126	14.8438	16.6336	13.768	14.1248	15.1693	12.8895	13.3683	16.682	16.6329	17.7846	19.3205	12.2103	16.6421	15.8089	16.914	16.4815	17.4966	15.9535	17.2051	15.9415	15.4023	16.2579	18.2526	13.9867	GRIA4	P48058	GO:0043025 neuronal cell body, GO:0016020 membrane, GO:0016021 integral component of membrane, GO:0005216 ion channel activity, GO:0006811 ion transport, GO:0034220 ion transmembrane transport, GO:0005886 plasma membrane, GO:0042995 cell projection, GO:0030054 cell junction, GO:0045202 synapse, GO:0045211 postsynaptic membrane, GO:0030425 dendrite, GO:0038023 signaling receptor activity, GO:00049…
O95445	2	2	69.92	17.4771	15.8382	15.6754	12.5965	16.6811	17.1756	10.8386	11.9545	14.6391	17.9949	21.7778	21.1233	11.824	18.1942	17.5959	20.9802	20.115	20.0505	16.0203	18.4042	17.1433	18.1603	14.6836	19.2324	13.4813	APOM	O95445	GO:0042632 cholesterol homeostasis, GO:0005576 extracellular region, GO:0006869 lipid transport, GO:0098869 cellular oxidant detoxification, GO:0034364 high-density lipoprotein particle, GO:0005543 phospholipid binding, GO:0034384 high-density lipoprotein particle clearance, GO:0034361 very-low-density lipoprotein particle, GO:0034362 low-density lipoprotein particle, GO:0005319 lipid transporter…
Q9UI42	2	2	67.88	14.3797	13.4447	15.8927	10.2481	13.7418	17.346	7.0874	9.56975	14.389	15.6306	16.811	17.8334	9.29789	17.04	15.1045	15.929	16.8818	16.8288	16.0047	17.2852	16.3885	14.0388	14.9735	16.8739	13.7479	CPA4	Q9UI42	GO:0008270 zinc ion binding, GO:0006508 proteolysis, GO:0004181 metallocarboxypeptidase activity, GO:0004180 carboxypeptidase activity, GO:0046872 metal ion binding, GO:0016787 hydrolase activity, GO:0008233 peptidase activity, GO:0005576 extracellular region, GO:0008237 metallopeptidase activity, GO:0005615 extracellular space, GO:0005575 cellular_component, GO:0016573 histone acetylation
P35542	4	3	211.53	14.528	14.3647	14.5009	10.4736	13.7302	14.9549	9.44418	11.7348	11.6796	14.5162	16.3408	15.9671	10.6034	14.6058	13.3281	15.9909	16.3822	16.6361	14.862	16.069	15.0185	13.1483	14.6535	15.9402	11.2895	SAA4	P35542	GO:0005576 extracellular region, GO:0005615 extracellular space, GO:0042056 chemoattractant activity, GO:0050918 positive chemotaxis, GO:0060326 cell chemotaxis, GO:0006953 acute-phase response, GO:0034364 high-density lipoprotein particle, GO:0070062 extracellular exosome
P31944	10	10	513.12	11.0931	11.2632	11.9678	11.7908	9.17193	9.64203	9.7512	7.67402	13.2791	11.4478	13.23	13.0575	8.83033	12.9319	12.0182	11.6695	10.6692	9.11834	12.0226	13.2151	9.81917	11.5556	11.3386	14.4099	10.1697	CASP14	P31944	GO:0006508 proteolysis, GO:0008234 cysteine-type peptidase activity, GO:0004197 cysteine-type endopeptidase activity, GO:0070268 cornification, GO:0005634 nucleus, GO:0005737 cytoplasm, GO:0005654 nucleoplasm, GO:0005829 cytosol, GO:0016787 hydrolase activity, GO:0005739 mitochondrion, GO:0005515 protein binding, GO:0008233 peptidase activity, GO:0030154 cell differentiation, GO:0097190 apoptotic…
P14625	3	3	137.03	15.0829	14.2691	14.719	11.8989	15.4653	16.7582	7.27178	13.4347	13.2087	15.6181	17.8667	17.8668	11.7672	17.0645	14.2838	17.145	17.647	17.7349	16.517	17.8813	16.7211	14.6039	15.446	18.0136	11.2493	HSP90B1	P14625	GO:0005524 ATP binding, GO:0006457 protein folding, GO:0051082 unfolded protein binding, GO:0005623 cell, GO:0003723 RNA binding, GO:0005634 nucleus, GO:0016020 membrane, GO:0015031 protein transport, GO:0000166 nucleotide binding, GO:0043066 negative regulation of apoptotic process, GO:0005783 endoplasmic reticulum, GO:0005789 endoplasmic reticulum membrane, GO:0005925 focal adhesion, GO:0005829…
P05154	12	11	705.71	16.7174	15.587	17.5078	14.6546	14.0759	16.8494	11.2468	14.5253	18.3694	16.7943	15.8756	18.3426	13.3149	17.576	16.4893	15.4957	16.0142	15.4579	17.1643	18.1586	15.8459	16.2467	16.7548	18.4051	13.7844	SERPINA5	P05154	GO:0005615 extracellular space, GO:0016020 membrane, GO:0010951 negative regulation of endopeptidase activity, GO:0005576 extracellular region, GO:0006869 lipid transport, GO:0007283 spermatogenesis, GO:0005515 protein binding, GO:0008201 heparin binding, GO:0004867 serine-type endopeptidase inhibitor activity, GO:0030414 peptidase inhibitor activity, GO:0010466 negative regulation of peptidase a…
P81605	8	8	465.81	12.8923	11.6119	13.8628	10.2696	12.2621	13.3242	8.80957	11.8774	9.29763	12.9967	14.6643	14.6802	10.7589	12.6765	12.5605	14.118	14.1049	14.261	13.0706	13.9588	14.1005	12.2206	13.8651	15.5247	11.5353	DCD	P81605	GO:0005576 extracellular region, GO:0008233 peptidase activity, GO:0031640 killing of cells of other organism, GO:0003723 RNA binding, GO:0016787 hydrolase activity, GO:0005515 protein binding, GO:0006508 proteolysis, GO:0042742 defense response to bacterium, GO:0070062 extracellular exosome, GO:0019730 antimicrobial humoral response, GO:0050832 defense response to fungus, GO:0051873 killing by h…
P10253	3	2	112.76	17.1109	15.5589	16.7915	11.8674	16.1909	17.2467	10.3563	14.202	14.8288	17.1713	18.7115	18.5367	12.6948	17.6267	16.6411	17.9139	17.1564	17.4844	17.0388	18.1147	17.0905	15.7467	16.5975	18.1753	14.4613	GAA	P10253	GO:0005975 carbohydrate metabolic process, GO:0003824 catalytic activity, GO:0030246 carbohydrate binding, GO:0016020 membrane, GO:0016021 integral component of membrane, GO:0004553 hydrolase activity, hydrolyzing O-glycosyl compounds, GO:0005623 cell, GO:0016787 hydrolase activity, GO:0005765 lysosomal membrane, GO:0008152 metabolic process, GO:0016798 hydrolase activity, acting on glycosyl bond…
Q8WXD2	6	6	315.51	19.0924	18.6691	19.4558	15.7285	17.369	18.6525	13.7279	15.7509	21.1127	19.5553	19.6587	21.2911	15.3892	18.9488	19.0099	18.4595	18.8407	19.2406	19.5804	19.7314	18.9466	19.5505	20.037	21.9749	17.0855	SCG3	Q8WXD2	GO:0003723 RNA binding, GO:0016020 membrane, GO:0005576 extracellular region, GO:0031410 cytoplasmic vesicle, GO:0044267 cellular protein metabolic process, GO:0043687 post-translational protein modification, GO:0002576 platelet degranulation, GO:0034774 secretory granule lumen, GO:0005788 endoplasmic reticulum lumen, GO:0030133 transport vesicle, GO:0030658 transport vesicle membrane, GO:0033366…
O43556	2	2	81.75	12.1533	9.77287	12.8001	8.94578	10.8254	12.8832	6.38976	6.51728	9.81473	11.1104	14.2997	14.5378	6.07639	12.9174	11.5035	13.6633	14.3001	15.3194	11.7193	14.1021	12.4484	10.9219	10.6807	13.3883	7.68859	SGCE	O43556	GO:0016020 membrane, GO:0016012 sarcoglycan complex, GO:0016021 integral component of membrane, GO:0005737 cytoplasm, GO:0005794 Golgi apparatus, GO:0005856 cytoskeleton, GO:0005886 plasma membrane, GO:0042995 cell projection, GO:0030425 dendrite, GO:0042383 sarcolemma, GO:0005887 integral component of plasma membrane, GO:0007517 muscle organ development, GO:0007160 cell-matrix adhesion, GO:00160…
P36969	1	1	25.98	17.1935	17.3165	18.2602	13.5533	17.3649	18.7218	10.6255	14.4907	15.2732	18.7291	19.6405	19.5861	14.4976	19.4027	17.9864	19.6963	20.4173	20.144	19.1166	19.1546	17.6128	16.8939	17.5931	19.4993	14.7562	GPX4	P36969	GO:0055114 oxidation-reduction process, GO:0004602 glutathione peroxidase activity, GO:0006979 response to oxidative stress, GO:0005634 nucleus, GO:0005737 cytoplasm, GO:0005654 nucleoplasm, GO:0016491 oxidoreductase activity, GO:0005739 mitochondrion, GO:0007275 multicellular organism development, GO:0098869 cellular oxidant detoxification, GO:0007283 spermatogenesis, GO:0004601 peroxidase activ…
P62937;A0A075B759	11	8	529.4	14.352	13.9288	15.1542	12.9821	15.6063	15.4333	10.6229	14.6719	12.2299	14.9513	16.5597	16.1144	13.524	15.6933	14.565	15.7272	15.8126	16.6574	16.0913	16.1952	15.7963	14.0414	15.092	16.0369	11.6947	PPIA	P62937	GO:0003755 peptidyl-prolyl cis-trans isomerase activity, GO:0006457 protein folding, GO:0000413 protein peptidyl-prolyl isomerization, GO:0016853 isomerase activity, GO:0003723 RNA binding, GO:0005634 nucleus, GO:0005737 cytoplasm, GO:0016020 membrane, GO:0005925 focal adhesion, GO:0005615 extracellular space, GO:0005829 cytosol, GO:0005515 protein binding, GO:0005576 extracellular region, GO:005…
P31150	6	2	224.86	12.1971	9.97194	13.3053	7.58849	10.4857	13.1084	6.87214	8.36234	10.2715	12.4167	14.5853	14.0479	7.27023	13.783	11.8951	12.4912	14.1269	13.4606	12.8818	13.8217	13.0826	11.6042	12.1376	13.3921	10.0799	GDI1	P31150	GO:0005093 Rab GDP-dissociation inhibitor activity, GO:0015031 protein transport, GO:0007264 small GTPase mediated signal transduction, GO:0005092 GDP-dissociation inhibitor activity, GO:0005737 cytoplasm, GO:0005794 Golgi apparatus, GO:0050790 regulation of catalytic activity, GO:0043547 positive regulation of GTPase activity, GO:0005515 protein binding, GO:0005096 GTPase activator activity, GO:…
Q9BXT5	2	1	55.48	12.8748	9.78612	11.3206	8.90805	8.75808	12.063	NA	6.05234	6.84199	9.3294	12.857	13.2983	NA	13.0717	10.816	13.1497	12.7611	12.7044	NA	14.0424	10.8971	9.84464	10.478	NA	4.72829	TEX15	Q9BXT5	GO:0007129 synapsis, GO:0007140 male meiotic nuclear division, GO:0010569 regulation of double-strand break repair via homologous recombination, GO:0005634 nucleus, GO:0005737 cytoplasm, GO:0006281 DNA repair, GO:0006974 cellular response to DNA damage stimulus, GO:0051321 meiotic cell cycle, GO:0030154 cell differentiation, GO:0007283 spermatogenesis
Q6UX73	11	10	562.83	15.6052	13.1572	15.7433	11.3295	15.7407	16.7834	12.8425	12.9396	14.1298	16.1895	17.9674	16.8789	12.8803	16.8975	14.1693	17.9382	16.8744	17.0704	16.1484	16.4819	16.0087	14.6281	14.7497	17.1217	12.8934	C16orf89	Q6UX73	GO:0016020 membrane, GO:0005829 cytosol, GO:0042803 protein homodimerization activity, GO:0005576 extracellular region, GO:0070062 extracellular exosome
A0A0C4DH25	2	1	131.16	12.6816	11.4819	13.0059	11.3885	13.2677	12.9142	9.95218	9.54266	11.7573	13.6012	13.5624	14.4319	10.1152	13.7992	12.4225	13.3636	13.0885	14.6557	14.039	14.7409	13.6093	13.968	12.6455	14.3067	12.1637	IGKV3D-20	A0A0C4DH25	GO:0016020 membrane, GO:0005886 plasma membrane, GO:0005576 extracellular region, GO:0002376 immune system process, GO:0002250 adaptive immune response, GO:0002377 immunoglobulin production, GO:0006955 immune response, GO:0005615 extracellular space, GO:0019814 immunoglobulin complex, GO:0006898 receptor-mediated endocytosis, GO:0006956 complement activation, GO:0006958 complement activation, cla…
P53794	1	1	28.87	17.7207	17.3983	18.8597	16.088	12.2022	14.2562	8.6356	11.3886	19.2619	17.7002	17.7609	20.0975	9.45401	17.9466	17.7128	17.505	17.2576	15.0664	17.2927	18.5525	16.2192	17.4603	18.5798	19.7743	15.9712	SLC5A3	P53794	GO:0016020 membrane, GO:0022857 transmembrane transporter activity, GO:0055085 transmembrane transport, GO:0005412 glucose:sodium symporter activity, GO:0015798 myo-inositol transport, GO:0016021 integral component of membrane, GO:0015293 symporter activity, GO:0006811 ion transport, GO:0006814 sodium ion transport, GO:0005886 plasma membrane, GO:1904659 glucose transmembrane transport, GO:000588…
P01008	16	12	816.35	15.6993	12.966	17.0872	14.906	15.1341	16.6488	14.4782	11.7072	12.1652	16.949	17.5787	17.6108	12.7364	17.5867	15.5329	17.1841	18.3516	17.6194	17.417	18.0625	17.0011	15.4723	15.9409	17.9354	14.9438	SERPINC1	P01008	GO:0005615 extracellular space, GO:0004867 serine-type endopeptidase inhibitor activity, GO:0008201 heparin binding, GO:0030193 regulation of blood coagulation, GO:2000266 regulation of blood coagulation, intrinsic pathway, GO:0010951 negative regulation of endopeptidase activity, GO:0005515 protein binding, GO:0005576 extracellular region, GO:0002438 acute inflammatory response to antigenic stim…
A1L4H1	30	30	2324.51	13.3009	13.0288	14.2282	10.0901	12.7325	13.9667	9.69077	10.2971	11.7214	14.3292	16.4215	17.426	10.1345	15.0303	12.9463	16.572	16.3396	16.0906	14.5333	14.8623	12.4904	11.6718	12.2911	14.132	10.1946	SSC5D	A1L4H1	GO:0016020 membrane, GO:0005044 scavenger receptor activity, GO:0006897 endocytosis, GO:0005737 cytoplasm, GO:0005615 extracellular space, GO:0005515 protein binding, GO:0005576 extracellular region, GO:0007275 multicellular organism development, GO:0002376 immune system process, GO:0045087 innate immune response, GO:0043236 laminin binding, GO:0001968 fibronectin binding, GO:0050840 extracellula…
Q6UWH4	1	1	40.27	NA	9.02458	9.98714	5.5302	10.7438	7.92823	5.68891	2.12892	NA	8.55961	14.1133	NA	3.66223	12.1898	7.70477	12.5029	13.3	11.7266	11.324	13.5848	10.7933	6.37257	8.91635	14.1538	6.95319	GASK1B	Q6UWH4	GO:0016020 membrane, GO:0016021 integral component of membrane, GO:0005794 Golgi apparatus, GO:0000139 Golgi membrane
P01860	19	6	979.17	15.6891	13.7536	16.5768	11.3934	15.5198	16.9059	10.7426	14.1111	12.1912	17.4396	19.1999	18.906	12.6853	17.7021	15.0841	17.9146	18.1617	18.689	17.298	17.712	16.8141	15.7525	16.3293	18.0534	13.5321	IGHG3	P01860	GO:0016020 membrane, GO:0016021 integral component of membrane
Q9BZR6	2	2	101.35	17.575	16.75	19.5498	12.6099	18.2677	17.6237	12.5864	12.4386	16.2614	18.7316	19.7161	18.614	12.3725	19.8348	17.4943	18.9312	20.0019	21.1895	20.6272	19.4472	18.2524	17.248	19.0543	19.7288	15.8131	RTN4R	Q9BZR6	GO:0005515 protein binding, GO:0016020 membrane, GO:0005886 plasma membrane, GO:0042995 cell projection, GO:0008289 lipid binding, GO:0045121 membrane raft, GO:0009986 cell surface, GO:0030425 dendrite, GO:0031225 anchored component of membrane, GO:0005887 integral component of plasma membrane, GO:0008201 heparin binding, GO:0043547 positive regulation of GTPase activity, GO:0030424 axon, GO:0043…
P28072	1	1	64.09	20.4795	19.6546	22.4543	15.5145	21.1722	20.5283	15.491	15.3431	19.1659	21.6361	22.6206	21.5185	15.277	22.7393	20.3989	21.8358	22.9065	24.094	23.5317	22.3517	21.1569	20.1525	21.9588	22.6333	18.7176	PSMB6	P28072	GO:0004175 endopeptidase activity, GO:0051603 proteolysis involved in cellular protein catabolic process, GO:0005839 proteasome core complex, GO:0004298 threonine-type endopeptidase activity, GO:0005634 nucleus, GO:0005737 cytoplasm, GO:0005654 nucleoplasm, GO:0005829 cytosol, GO:0016787 hydrolase activity, GO:0005515 protein binding, GO:0008233 peptidase activity, GO:0006508 proteolysis, GO:0000…
O94985	32	30	1821.3	20.3232	18.9017	21.0749	18.9805	20.3776	20.7311	15.3091	19.6779	18.1044	21.5771	21.6171	21.3822	18.1406	20.4336	18.2357	20.2118	20.9558	22.1839	21.8088	21.9015	20.9055	19.7659	21.0165	21.8504	18.1022	CLSTN1	O94985	GO:0016020 membrane, GO:0005509 calcium ion binding, GO:0007156 homophilic cell adhesion via plasma membrane adhesion molecules, GO:0005634 nucleus, GO:0016021 integral component of membrane, GO:0005783 endoplasmic reticulum, GO:0005789 endoplasmic reticulum membrane, GO:0007155 cell adhesion, GO:0005794 Golgi apparatus, GO:0005886 plasma membrane, GO:0042995 cell projection, GO:0005515 protein b…
O00462	1	1	43.16	10.4903	8.4775	11.3463	NA	9.94436	12.6453	2.83352	10.8601	NA	11.7255	13.7973	14.4694	10.3835	12.1103	11.3004	12.3842	12.0416	11.5725	8.06297	12.2727	10.8208	8.73587	9.05576	12.1663	7.34294	MANBA	O00462	GO:0005975 carbohydrate metabolic process, GO:0004553 hydrolase activity, hydrolyzing O-glycosyl compounds, GO:0043231 intracellular membrane-bounded organelle, GO:0016787 hydrolase activity, GO:0008152 metabolic process, GO:0016798 hydrolase activity, acting on glycosyl bonds, GO:0005764 lysosome, GO:0005886 plasma membrane, GO:0043312 neutrophil degranulation, GO:0004567 beta-mannosidase activi…
P07437	13	2	593.18	18.5094	18.9131	19.8828	14.9572	19.3859	20.2364	12.0228	15.9782	16.8107	19.9354	20.802	20.363	15.9868	20.9744	19.4573	21.0264	21.8557	20.9126	20.131	20.7625	19.2618	17.9672	19.3336	20.9004	16.5149	TUBB	P07437	GO:0005525 GTP binding, GO:0007017 microtubule-based process, GO:0005874 microtubule, GO:0003924 GTPase activity, GO:0005200 structural constituent of cytoskeleton, GO:0005634 nucleus, GO:0005737 cytoplasm, GO:0000166 nucleotide binding, GO:0005856 cytoskeleton, GO:0005515 protein binding, GO:0005576 extracellular region, GO:0000226 microtubule cytoskeleton organization, GO:0000278 mitotic cell c…
P50995	16	9	898.83	13.6282	12.9632	14.0565	11.1611	14.4081	14.3402	9.5383	12.0032	11.7348	14.2525	15.0518	15.8251	11.3263	14.2731	12.4883	14.523	14.5739	13.9385	11.3548	14.4268	14.4529	12.2898	12.7346	14.213	11.03	ANXA11	P50995	GO:0005509 calcium ion binding, GO:0005544 calcium-dependent phospholipid binding, GO:0003723 RNA binding, GO:0005634 nucleus, GO:0005737 cytoplasm, GO:0016020 membrane, GO:0005654 nucleoplasm, GO:0005829 cytosol, GO:0005856 cytoskeleton, GO:0051301 cell division, GO:0005515 protein binding, GO:0042470 melanosome, GO:0007049 cell cycle, GO:0005819 spindle, GO:0030496 midbody, GO:0032506 cytokinet…
O43505	13	11	629.94	13.1352	12.3721	14.4274	11.621	12.3278	12.5773	7.21868	12.6937	15.0063	13.624	12.7089	15.4273	11.3675	13.9941	13.3359	13.2404	13.145	11.0556	13.4679	14.8448	11.6829	12.2551	12.751	14.8202	9.75251	B4GAT1	O43505	GO:0016020 membrane, GO:0016021 integral component of membrane, GO:0046872 metal ion binding, GO:0016740 transferase activity, GO:0016757 transferase activity, transferring glycosyl groups, GO:0005794 Golgi apparatus, GO:0005515 protein binding, GO:0006486 protein glycosylation, GO:0000139 Golgi membrane, GO:0015020 glucuronosyltransferase activity, GO:0070062 extracellular exosome, GO:0035269 pr…
Q99497	5	5	173.59	16.7993	20.4618	16.8795	11.0171	16.272	18.3307	14.9317	15.5178	16.8796	16.9887	21.3308	19.468	15.5213	18.0222	18.9663	21.9689	22.9363	17.257	14.3858	19.0923	16.5627	19.9888	15.6381	18.0181	14.8232	PARK7	Q99497	GO:0048471 perinuclear region of cytoplasm, GO:0005623 cell, GO:0003723 RNA binding, GO:0005634 nucleus, GO:0005737 cytoplasm, GO:0016020 membrane, GO:0005654 nucleoplasm, GO:0005829 cytosol, GO:0005783 endoplasmic reticulum, GO:0016787 hydrolase activity, GO:0005739 mitochondrion, GO:0042803 protein homodimerization activity, GO:0005886 plasma membrane, GO:0005515 protein binding, GO:0008233 pep…
Q9BZA7	2	1	64.97	11.6418	9.84514	12.3666	8.55952	13.4204	12.4331	7.05311	7.56255	7.73331	13.7475	13.9953	14.6517	7.88524	13.5422	10.5533	12.7397	14.0244	14.3944	13.202	12.8974	12.3246	11.9902	11.6486	13.8332	8.65129	PCDH11X	Q9BZA7	GO:0005886 plasma membrane, GO:0016020 membrane, GO:0005509 calcium ion binding, GO:0007156 homophilic cell adhesion via plasma membrane adhesion molecules, GO:0007155 cell adhesion, GO:0016021 integral component of membrane, GO:0005887 integral component of plasma membrane, GO:0010923 negative regulation of phosphatase activity
P19397	2	2	71.09	10.9842	11.9739	10.3731	7.46974	12.4451	11.1695	9.94869	7.90205	8.33607	13.2789	14.7613	16.0295	9.82957	14.2205	9.6354	14.048	13.562	14.9486	12.5439	13.6587	10.7442	11.2281	9.033	14.0945	4.51133	CD53	P19397	GO:0016021 integral component of membrane, GO:0016020 membrane, GO:0005886 plasma membrane, GO:0030054 cell junction, GO:0005515 protein binding, GO:0005887 integral component of plasma membrane, GO:0070062 extracellular exosome, GO:0043312 neutrophil degranulation, GO:0035579 specific granule membrane, GO:0070821 tertiary granule membrane, GO:0007165 signal transduction, GO:0005911 cell-cell jun…
Q9UEF7	1	1	28.25	13.2593	11.826	12.5869	8.5294	13.1439	13.5571	8.01603	8.87633	10.0981	13.7838	14.5819	14.0382	8.70468	14.6276	12.4406	15.1561	14.7725	14.5902	11.815	15.0301	12.3071	10.9528	10.2586	14.9297	10.1	KL	Q9UEF7	GO:0016021 integral component of membrane, GO:0005975 carbohydrate metabolic process, GO:0004553 hydrolase activity, hydrolyzing O-glycosyl compounds, GO:0005615 extracellular space, GO:0007568 aging, GO:0008543 fibroblast growth factor receptor signaling pathway, GO:0008286 insulin receptor signaling pathway, GO:0016020 membrane, GO:0016787 hydrolase activity, GO:0005886 plasma membrane, GO:0008…
Q9UK55	2	1	59.42	17.3324	15.9358	17.2588	13.5629	16.9906	16.1053	11.8043	14.3651	15.0007	16.2478	18.1173	17.9058	13.596	17.5882	15.6084	18.5898	17.6903	17.675	16.7922	17.6772	16.3889	15.6785	15.9601	18.0094	14.6938	SERPINA10	Q9UK55	GO:0005615 extracellular space, GO:0004867 serine-type endopeptidase inhibitor activity, GO:0007596 blood coagulation, GO:0010951 negative regulation of endopeptidase activity, GO:0005576 extracellular region, GO:0008201 heparin binding, GO:0030414 peptidase inhibitor activity, GO:0007599 hemostasis, GO:0010466 negative regulation of peptidase activity, GO:0070062 extracellular exosome, GO:004426…
Q7KZ85	2	1	50.51	17.1525	15.6743	17.9788	14.2007	16.807	18.7327	11.8123	14.1324	15.2114	17.9091	18.8955	19.0661	13.3169	18.7029	16.7465	17.795	18.3551	19.001	18.2643	19.707	18.2893	16.1123	17.3341	19.6293	15.5255	SUPT6H	Q7KZ85	GO:0003677 DNA binding, GO:0003676 nucleic acid binding, GO:0006139 nucleobase-containing compound metabolic process, GO:0032968 positive regulation of transcription elongation from RNA polymerase II promoter, GO:0003723 RNA binding, GO:0006397 mRNA processing, GO:0008380 RNA splicing, GO:0051028 mRNA transport, GO:0005634 nucleus, GO:0005515 protein binding, GO:0042393 histone binding, GO:000565…
Q9C075	11	6	568.45	13.3804	12.7837	14.1565	10.1335	12.9121	14.4774	7.76119	10.8223	12.2545	14.0058	15.0179	15.1965	10.656	14.9127	13.2507	16.9092	14.9162	14.7368	14.2548	15.4353	13.837	13.0863	12.8947	15.9354	10.8489	KRT23	Q9C075	GO:0005198 structural molecule activity, GO:0005882 intermediate filament, GO:0005829 cytosol, GO:0031424 keratinization, GO:0070268 cornification
P06396	60	55	4123.99	16.9539	16.1841	17.0218	16.0964	18.3463	17.3607	10.116	13.4578	17.9352	18.0819	18.601	19.147	12.2796	18.4012	16.5593	17.5471	17.1973	18.9353	17.6989	18.8126	17.6795	16.0655	16.651	18.9435	14.3848	GSN	P06396	GO:0005509 calcium ion binding, GO:0051015 actin filament binding, GO:0045010 actin nucleation, GO:0051016 barbed-end actin filament capping, GO:0051014 actin filament severing, GO:0005623 cell, GO:0005634 nucleus, GO:0005737 cytoplasm, GO:0046872 metal ion binding, GO:0003779 actin binding, GO:0005856 cytoskeleton, GO:0005925 focal adhesion, GO:0005615 extracellular space, GO:0005829 cytosol, GO…
P36405	3	3	133.18	15.0085	12.2165	14.7392	10.8412	14.5554	13.7933	3.77982	8.40417	10.7027	14.2624	15.6889	16.0572	6.64148	16.1103	12.4766	14.8426	15.2394	15.1096	14.6551	16.9892	14.5136	12.7439	13.3973	15.9464	10.4422	ARL3	P36405	GO:0005525 GTP binding, GO:0005634 nucleus, GO:0005737 cytoplasm, GO:0016020 membrane, GO:0015031 protein transport, GO:0046872 metal ion binding, GO:0000166 nucleotide binding, GO:0005654 nucleoplasm, GO:0005794 Golgi apparatus, GO:0005856 cytoskeleton, GO:0051301 cell division, GO:0006893 Golgi to plasma membrane transport, GO:0005813 centrosome, GO:0042995 cell projection, GO:0005515 protein b…
P30044	7	5	310.91	10.2322	5.59196	7.00582	1.7063	7.44121	8.09963	6.50624	6.50962	6.85073	8.18376	10.7927	13.0213	5.72292	5.90601	6.94349	11.4753	10.9751	10.7356	6.54449	7.1289	2.30646	7.95473	-3.5734	11.6111	7.30348	PRDX5	P30044	GO:0016491 oxidoreductase activity, GO:0045454 cell redox homeostasis, GO:0005623 cell, GO:0005634 nucleus, GO:0005737 cytoplasm, GO:0043066 negative regulation of apoptotic process, GO:0055114 oxidation-reduction process, GO:0043231 intracellular membrane-bounded organelle, GO:0005739 mitochondrion, GO:0005615 extracellular space, GO:0005829 cytosol, GO:0005515 protein binding, GO:0048471 perinu…
P59768	2	1	80.75	11.7513	9.19503	12.4031	8.18285	9.8839	10.3301	9.42094	8.36221	5.77892	9.03367	11.3706	13.6526	8.90633	13.4057	4.23391	11.9493	12.3589	12.0419	10.6284	13.996	11.3258	7.71301	8.63042	14.4614	8.75216	GNG2	P59768	GO:0007186 G protein-coupled receptor signaling pathway, GO:0003924 GTPase activity, GO:0005834 heterotrimeric G-protein complex, GO:0016020 membrane, GO:0005886 plasma membrane, GO:0007165 signal transduction, GO:0005515 protein binding, GO:0031681 G-protein beta-subunit binding, GO:0031680 G-protein beta/gamma-subunit complex, GO:0070062 extracellular exosome, GO:0006457 protein folding, GO:003…
P04004	10	9	585.07	NA	NA	7.06655	5.18096	3.87029	7.47752	2.42564	NA	2.37712	10.3164	10.7597	15.03	2.91781	7.12721	NA	11.341	10.077	11.044	NA	NA	9.00496	6.5012	6.64232	NA	NA	VTN	P04004	GO:0006955 immune response, GO:0005044 scavenger receptor activity, GO:0030247 polysaccharide binding, GO:0005615 extracellular space, GO:0030949 positive regulation of vascular endothelial growth factor receptor signaling pathway, GO:0043231 intracellular membrane-bounded organelle, GO:0005783 endoplasmic reticulum, GO:0007155 cell adhesion, GO:0005515 protein binding, GO:0005576 extracellular r…
P00533	2	1	57.57	12.8928	12.6159	14.8094	12.3943	11.7173	12.0516	7.78866	8.80114	14.7933	13.6676	13.5039	15.5427	8.77068	13.6358	13.0904	13.2869	12.9185	12.3811	11.3464	14.0199	12.8381	12.7012	13.2137	14.3434	11.0173	EGFR	P00533	GO:0016021 integral component of membrane, GO:0005524 ATP binding, GO:0016020 membrane, GO:0006468 protein phosphorylation, GO:0004672 protein kinase activity, GO:0007169 transmembrane receptor protein tyrosine kinase signaling pathway, GO:0004714 transmembrane receptor protein tyrosine kinase activity, GO:0004713 protein tyrosine kinase activity, GO:0000166 nucleotide binding, GO:0016301 kinase …
P47755	1	1	38.11	21.8824	21.3059	23.0073	18.213	21.3685	23.1537	16.3756	18.5018	18.5653	20.9027	24.034	24.2617	18.0977	22.9033	21.1323	23.482	23.9712	23.3669	22.8932	23.6999	22.3532	21.1949	21.5099	23.7882	19.7646	CAPZA2	P47755	GO:0016020 membrane, GO:0016021 integral component of membrane, GO:0051016 barbed-end actin filament capping, GO:0008290 F-actin capping protein complex, GO:0003779 actin binding, GO:0005576 extracellular region, GO:0005515 protein binding, GO:0051693 actin filament capping, GO:0051015 actin filament binding, GO:0005829 cytosol, GO:0070062 extracellular exosome, GO:0005903 brush border, GO:003086…
Q07954	72	64	3545.45	12.7556	9.30988	11.6225	7.55415	12.1343	12.9755	8.25125	8.08106	9.37155	12.4752	13.9305	13.3211	7.58732	13.5259	11.6896	13.9017	12.7928	11.6286	10.9482	12.1267	11.4156	10.3826	10.0148	12.6027	8.29699	LRP1	Q07954	GO:0005515 protein binding, GO:0005509 calcium ion binding, GO:1904646 cellular response to amyloid-beta, GO:0005623 cell, GO:0003723 RNA binding, GO:0005634 nucleus, GO:0005737 cytoplasm, GO:0016020 membrane, GO:0016021 integral component of membrane, GO:0046872 metal ion binding, GO:0005794 Golgi apparatus, GO:0005765 lysosomal membrane, GO:0005856 cytoskeleton, GO:0005925 focal adhesion, GO:00…
Q9UG01	7	6	217.29	14.0239	11.6537	14.2247	9.5833	13.7708	14.7013	9.14356	8.7039	10.9402	14.6454	15.6225	15.0576	8.58804	15.1002	13.6756	15.8792	14.9721	15.4834	14.4532	16.3562	13.8559	12.3263	12.789	15.1805	9.68434	IFT172	Q9UG01	GO:0005515 protein binding, GO:0042995 cell projection, GO:0007275 multicellular organism development, GO:0005929 cilium, GO:0035735 intraciliary transport involved in cilium assembly, GO:0060271 cilium assembly, GO:0030992 intraciliary transport particle B, GO:0036064 ciliary basal body, GO:0097542 ciliary tip, GO:1903561 extracellular vesicle, GO:0005930 axoneme, GO:0042073 intraciliary transpo…
P07358	14	14	809.72	13.6951	12.3311	13.6655	10.6253	14.8178	13.0583	6.98206	7.69087	9.70194	15.1381	15.8083	15.406	6.91767	16.0163	13.541	15.8529	14.7911	14.3306	13.9265	14.7795	13.727	12.5703	12.4635	15.4439	10.4964	C8B	P07358	GO:0005515 protein binding, GO:0006955 immune response, GO:0006956 complement activation, GO:0005579 membrane attack complex, GO:0005576 extracellular region, GO:0002376 immune system process, GO:0045087 innate immune response, GO:0030449 regulation of complement activation, GO:0019835 cytolysis, GO:0070062 extracellular exosome, GO:0006958 complement activation, classical pathway, GO:0016020 mem…
Q9UM47	12	12	513.57	18.125	17.2233	18.2761	12.2903	17.4283	18.6427	11.8616	13.9163	13.4838	18.0556	20.2684	20.2099	12.89	18.4614	16.6544	19.9096	19.9828	20.3139	19.6272	19.6989	18.7368	17.6194	18.4173	20.5701	14.4405	NOTCH3	Q9UM47	GO:0006355 regulation of transcription, DNA-templated, GO:0016021 integral component of membrane, GO:0005515 protein binding, GO:0005509 calcium ion binding, GO:0038023 signaling receptor activity, GO:0007275 multicellular organism development, GO:0007219 Notch signaling pathway, GO:0030154 cell differentiation, GO:0050793 regulation of developmental process, GO:0005634 nucleus, GO:0016020 membra…
Q86VL8	2	2	54.88	NA	9.60712	10.1987	NA	7.80102	9.70158	NA	-3.37101	1.79077	NA	12.5732	8.50923	NA	11.042	8.77814	13.0159	12.0041	11.1166	11.0922	11.7034	11.64	8.33541	7.93292	11.3464	5.77394	SLC47A2	Q86VL8	GO:0016020 membrane, GO:0055085 transmembrane transport, GO:0015297 antiporter activity, GO:0042910 xenobiotic transmembrane transporter activity, GO:0016021 integral component of membrane, GO:0005886 plasma membrane, GO:0042908 xenobiotic transport, GO:0022857 transmembrane transporter activity
Q9UBV8	2	2	97.61	13.1765	10.5792	13.3097	8.43493	10.994	12.9594	6.57657	5.98448	11.3759	12.7464	14.467	13.567	10.525	12.6566	11.2899	14.8186	13.324	11.9249	11.246	12.7134	11.5592	10.8343	9.954	11.2869	9.11386	PEF1	Q9UBV8	GO:0005509 calcium ion binding, GO:0003723 RNA binding, GO:0005737 cytoplasm, GO:0016020 membrane, GO:0046872 metal ion binding, GO:0005783 endoplasmic reticulum, GO:0016567 protein ubiquitination, GO:0005515 protein binding, GO:0031410 cytoplasmic vesicle, GO:0000139 Golgi membrane, GO:0006888 endoplasmic reticulum to Golgi vesicle-mediated transport, GO:0012507 ER to Golgi transport vesicle mem…
Q7Z5L7	1	1	55.6	16.6371	14.9336	17.0431	12.9621	16.7385	17.8221	10.7448	15.1091	12.7566	17.8077	19.2563	18.7067	14.1021	18.073	15.0393	18.6455	18.7073	18.3826	18.0362	17.6112	18.5245	16.1927	17.3952	18.5148	13.7969	PODN	Q7Z5L7	GO:0005515 protein binding, GO:0005615 extracellular space, GO:0005737 cytoplasm, GO:0005576 extracellular region, GO:0008285 negative regulation of cell population proliferation, GO:0062023 collagen-containing extracellular matrix, GO:0030336 negative regulation of cell migration, GO:0005518 collagen binding, GO:0030021 extracellular matrix structural constituent conferring compression resistance
P23471	45	44	2780.76	12.8346	10.6693	12.7453	9.73969	13.0385	13.9883	8.91688	9.92232	10.6135	12.7436	14.5408	13.7649	7.57785	13.5704	12.4714	14.4376	14.4598	12.8347	11.9087	13.3657	11.5447	11.6018	12.0677	13.971	9.6151	PTPRZ1	P23471	GO:0005515 protein binding, GO:0016791 phosphatase activity, GO:0004725 protein tyrosine phosphatase activity, GO:0006470 protein dephosphorylation, GO:0016311 dephosphorylation, GO:0016020 membrane, GO:0016021 integral component of membrane, GO:0016787 hydrolase activity, GO:0004721 phosphoprotein phosphatase activity, GO:0035335 peptidyl-tyrosine dephosphorylation, GO:0005886 plasma membrane, G…
P00488	6	6	223.34	14.4722	15.4291	15.4872	9.55392	13.0316	15.9718	10.1939	11.9271	10.2773	14.6178	17.2231	16.3389	11.3127	14.9445	13.6645	16.7386	17.4501	17.016	16.2559	16.7974	16.0169	14.2344	15.3681	16.8283	12.299	F13A1	P00488	GO:0018149 peptide cross-linking, GO:0003810 protein-glutamine gamma-glutamyltransferase activity, GO:0072378 blood coagulation, fibrin clot formation, GO:0005737 cytoplasm, GO:0046872 metal ion binding, GO:0016740 transferase activity, GO:0016746 transferase activity, transferring acyl groups, GO:0005576 extracellular region, GO:0007596 blood coagulation, GO:0007599 hemostasis, GO:0072562 blood …
P46439;P09488	2	1	81.25	15.2358	13.47	15.4961	9.69591	14.9047	16.0541	10.1764	13.6811	10.9989	16.2887	17.3107	17.198	12.7474	16.2016	13.4988	15.775	16.4159	17.9292	16.8751	16.2216	16.3828	13.8936	15.5578	16.8083	11.7058	GSTM5	P46439	GO:0005515 protein binding, GO:0004364 glutathione transferase activity, GO:0016740 transferase activity, GO:0005737 cytoplasm, GO:0005829 cytosol, GO:0045171 intercellular bridge, GO:0042802 identical protein binding, GO:0006749 glutathione metabolic process, GO:1901687 glutathione derivative biosynthetic process
Q9BQS8	2	1	62.44	12.2238	10.2705	14.5577	7.76788	12.5474	12.5454	NA	7.56742	8.03697	12.6279	16.1783	16.865	7.43128	13.745	11.0681	16.147	15.7046	14.7847	13.1343	14.4078	11.3507	12.4432	10.6761	15.5941	5.306	FYCO1	Q9BQS8	GO:0072383 plus-end-directed vesicle transport along microtubule, GO:1901098 positive regulation of autophagosome maturation, GO:0005623 cell, GO:0043231 intracellular membrane-bounded organelle, GO:0046872 metal ion binding, GO:0016020 membrane, GO:0005794 Golgi apparatus, GO:0005768 endosome, GO:0005515 protein binding, GO:0031410 cytoplasmic vesicle, GO:0005764 lysosome, GO:0005776 autophagoso…
Q15904	5	4	354.36	14.3295	9.61211	14.2213	8.61555	13.8973	11.5105	4.66505	5.42025	9.46539	13.3853	15.1291	14.8459	5.84829	15.3911	11.63	15.055	14.7954	12.9891	13.1019	15.76	12.7701	12.0008	10.4597	15.7732	11.8894	ATP6AP1	Q15904	GO:0046933 proton-transporting ATP synthase activity, rotational mechanism, GO:1902600 proton transmembrane transport, GO:0046961 proton-transporting ATPase activity, rotational mechanism, GO:0033180 proton-transporting V-type ATPase, V1 domain, GO:0005623 cell, GO:0016020 membrane, GO:0016021 integral component of membrane, GO:0000166 nucleotide binding, GO:0005524 ATP binding, GO:0005783 endopl…
P02749	6	5	337.55	11.5146	10.3083	12.0359	8.58223	8.3224	9.66251	8.63654	8.18805	6.7098	10.1308	9.83793	8.5349	8.61113	8.03348	9.54125	11.668	9.83932	11.7149	8.18653	11.3101	9.48956	8.3476	8.44671	8.32616	6.64021	APOH	P02749	GO:0005615 extracellular space, GO:0001937 negative regulation of endothelial cell proliferation, GO:0016525 negative regulation of angiogenesis, GO:0010596 negative regulation of endothelial cell migration, GO:0034392 negative regulation of smooth muscle cell apoptotic process, GO:0005515 protein binding, GO:0005576 extracellular region, GO:0042802 identical protein binding, GO:0008201 heparin b…
P00918	8	6	330.93	20.8257	19.6369	21.0664	17.489	21.7695	21.4514	14.4715	18.4682	15.8027	22.3452	23.1182	23.449	17.58	22.5049	19.5533	22.8559	22.394	22.7266	22.3639	23.0139	20.9799	20.2302	20.8108	23.9982	18.6906	CA2	P00918	GO:0008270 zinc ion binding, GO:0004089 carbonate dehydratase activity, GO:0005623 cell, GO:0005737 cytoplasm, GO:0016020 membrane, GO:0046872 metal ion binding, GO:0016829 lyase activity, GO:0005886 plasma membrane, GO:0005515 protein binding, GO:0005829 cytosol, GO:0070062 extracellular exosome, GO:0015701 bicarbonate transport, GO:0038166 angiotensin-activated signaling pathway, GO:0045177 api…
P07360	6	6	334.07	13.4601	12.0793	13.7443	10.4249	12.827	13.2228	11.5167	11.2079	10.8664	13.4206	15.6073	15.904	10.7372	13.0907	11.9592	14.4016	14.1242	16.0281	13.6623	14.4287	13.4205	11.8988	12.5649	14.6724	11.9434	C8G	P07360	GO:0005576 extracellular region, GO:0002376 immune system process, GO:0045087 innate immune response, GO:0030449 regulation of complement activation, GO:0019835 cytolysis, GO:0070062 extracellular exosome, GO:0072562 blood microparticle, GO:0006958 complement activation, classical pathway, GO:0006957 complement activation, alternative pathway, GO:0005579 membrane attack complex, GO:0019841 retino…
P03952;P20718	33	29	1858.25	13.4781	10.2132	13.8607	11.9726	15.5912	14.2543	9.72462	7.83421	11.7171	16.5187	15.4976	15.7825	9.40788	15.5399	14.3443	15.3012	15.639	17.2493	13.6902	14.9347	14.6398	13.3288	12.8185	15.0702	12.3879	KLKB1	P03952	GO:0005576 extracellular region, GO:0005515 protein binding, GO:0055114 oxidation-reduction process, GO:0006508 proteolysis, GO:0004252 serine-type endopeptidase activity, GO:0020037 heme binding, GO:0005506 iron ion binding, GO:0016705 oxidoreductase activity, acting on paired donors, with incorporation or reduction of molecular oxygen, GO:0046872 metal ion binding, GO:0004497 monooxygenase acti…
P17677	1	1	31.34	10.4825	9.40196	10.6654	6.08279	9.64591	10.6692	5.51789	5.48055	9.59641	10.1558	12.7946	11.2673	5.14081	11.5667	10.4759	11.8516	11.0835	9.88893	9.55991	10.9322	10.2877	9.71341	9.55308	11.6026	7.79529	GAP43	P17677	GO:0005515 protein binding, GO:0040008 regulation of growth, GO:0005737 cytoplasm, GO:0016020 membrane, GO:0005886 plasma membrane, GO:0042995 cell projection, GO:0007275 multicellular organism development, GO:0030054 cell junction, GO:0030154 cell differentiation, GO:0045202 synapse, GO:0030425 dendrite, GO:0005516 calmodulin binding, GO:0007399 nervous system development, GO:0030424 axon, GO:00…
Q9UN37	2	1	65.34	16.5611	14.2483	16.4849	9.39138	16.7052	16.6785	7.3204	13.382	10.0029	17.2547	15.5278	14.6973	11.4723	14.3088	10.3509	13.7277	12.3205	20.4254	20.6435	14.0925	18.5025	13.273	17.4651	15.8843	9.78079	VPS4A	Q9UN37	GO:0005524 ATP binding, GO:0005623 cell, GO:0005634 nucleus, GO:0005737 cytoplasm, GO:0016020 membrane, GO:0015031 protein transport, GO:0000166 nucleotide binding, GO:0016787 hydrolase activity, GO:0005768 endosome, GO:0051301 cell division, GO:0005829 cytosol, GO:0005886 plasma membrane, GO:0005515 protein binding, GO:0007049 cell cycle, GO:0048471 perinuclear region of cytoplasm, GO:0016887 AT…
Q5VZ19	1	1	29.76	14.1842	10.9928	14.3756	9.87423	12.8292	14.1182	7.64143	8.74011	11.0308	14.0248	16.4048	16.5092	8.3455	16.161	12.1097	15.3494	17.1225	15.4638	14.547	15.2391	14.259	13.1879	12.6873	16.1852	10.0886	TDRD10	Q5VZ19	GO:0003676 nucleic acid binding, GO:0003723 RNA binding
P17900	7	6	486.57	14.8171	12.8242	14.3633	9.52561	14.4823	15.1494	9.00839	11.1788	9.87003	15.6371	17.1573	16.1991	10.9048	14.2736	13.4904	16.157	16.3228	17.4399	13.723	15.2105	14.9655	12.5649	14.1369	16.7862	10.8506	GM2A	P17900	GO:0008047 enzyme activator activity, GO:0006689 ganglioside catabolic process, GO:0043085 positive regulation of catalytic activity, GO:0016787 hydrolase activity, GO:0006629 lipid metabolic process, GO:0005764 lysosome, GO:0006665 sphingolipid metabolic process, GO:0005576 extracellular region, GO:0006687 glycosphingolipid metabolic process, GO:0070062 extracellular exosome, GO:0043312 neutroph…
P61764	4	3	202.75	15.9709	12.2278	16.8826	11.9029	16.8751	16.6634	9.07519	10.1473	14.2894	16.7992	18.0859	17.5922	9.92483	17.7262	15.8978	18.2588	17.5072	16.4228	14.917	17.471	16.3217	14.8537	14.0432	17.4405	12.4469	STXBP1	P61764	GO:0016192 vesicle-mediated transport, GO:0006904 vesicle docking involved in exocytosis, GO:0005654 nucleoplasm, GO:0005829 cytosol, GO:0003723 RNA binding, GO:0005737 cytoplasm, GO:0016020 membrane, GO:0015031 protein transport, GO:0005739 mitochondrion, GO:0005886 plasma membrane, GO:0005515 protein binding, GO:0042802 identical protein binding, GO:0070062 extracellular exosome, GO:0000149 SNA…
P25789	2	1	59.27	15.1536	15.9691	16.1522	8.36814	12.7417	15.9098	7.85871	9.49282	8.19233	14.0444	18.0075	16.597	8.57114	15.0161	14.2412	18.0667	19.1738	17.3245	15.2613	16.5372	14.2778	14.87	14.7984	16.3061	9.76036	PSMA4	P25789	GO:0051603 proteolysis involved in cellular protein catabolic process, GO:0005839 proteasome core complex, GO:0004298 threonine-type endopeptidase activity, GO:0005737 cytoplasm, GO:0016787 hydrolase activity, GO:0008233 peptidase activity, GO:0006508 proteolysis, GO:0000502 proteasome complex, GO:0019773 proteasome core complex, alpha-subunit complex, GO:0004175 endopeptidase activity, GO:000651…
P35754	1	1	60.2	18.6644	12.6237	19.5834	14.0709	18.5625	20.532	8.41672	15.5036	16.8622	20.4261	20.4797	20.1318	13.2557	20.1807	19.2825	18.2592	15.9654	20.3243	18.2611	21.351	19.4062	16.65	19.9367	21.9522	17.3138	GLRX	P35754	GO:0009055 electron transfer activity, GO:0015035 protein disulfide oxidoreductase activity, GO:0045454 cell redox homeostasis, GO:0005623 cell, GO:0005737 cytoplasm, GO:0016740 transferase activity, GO:0055114 oxidation-reduction process, GO:0005829 cytosol, GO:0022900 electron transport chain, GO:0070062 extracellular exosome, GO:0047485 protein N-terminus binding, GO:0015949 nucleobase-contain…
P20062	13	12	527.91	NA	NA	11.4368	NA	8.66613	NA	NA	NA	7.539	11.2562	12.78	10.2851	5.7873	NA	11.0547	15.0781	8.82713	NA	10.83	9.44809	9.51324	10.1999	NA	9.31475	8.89704	TCN2	P20062	GO:0031419 cobalamin binding, GO:0015889 cobalamin transport, GO:0046872 metal ion binding, GO:0005615 extracellular space, GO:0006811 ion transport, GO:0005576 extracellular region, GO:0005515 protein binding, GO:0043202 lysosomal lumen, GO:0009235 cobalamin metabolic process, GO:0005768 endosome, GO:0006824 cobalt ion transport
P10915;Q86UW8	6	6	319.93	11.4087	9.37461	11.4602	6.39033	10.1183	11.7069	6.72112	6.56026	6.88961	10.5223	13.316	13.6624	NA	11.6772	9.90697	13.3448	12.5534	11.4423	8.65557	10.2419	11.65	10.2822	9.3821	11.2077	6.05101	HAPLN1	P10915	GO:0007155 cell adhesion, GO:0005540 hyaluronic acid binding, GO:0005576 extracellular region, GO:0031012 extracellular matrix, GO:0045202 synapse, GO:0062023 collagen-containing extracellular matrix, GO:0007417 central nervous system development, GO:0030198 extracellular matrix organization, GO:0001501 skeletal system development, GO:0030021 extracellular matrix structural constituent conferring…
Q9P2S2;P58401	22	16	1106.77	12.3943	11.9786	12.5813	NA	10.1033	12.8761	8.97126	10.7191	15.5701	14.7393	15.6307	15.527	8.26604	15.2755	11.1808	12.7319	12.237	13.3219	13.8039	14.9398	13.8754	12.632	13.6741	16.5704	9.75177	NRXN2	Q9P2S2	GO:0016020 membrane, GO:0016021 integral component of membrane, GO:0007155 cell adhesion, GO:0005886 plasma membrane, GO:0007165 signal transduction, GO:0050839 cell adhesion molecule binding, GO:0004888 transmembrane signaling receptor activity, GO:0097109 neuroligin family protein binding, GO:0007158 neuron cell-cell adhesion, GO:0046872 metal ion binding, GO:0045202 synapse, GO:0098793 presyna…
P43003	3	2	142.32	18.334	15.5802	19.7566	14.6705	17.7005	19.0531	10.7785	11.9646	17.0173	19.1042	20.5271	20.8852	12.23	20.544	17.8591	19.081	20.9708	20.2831	19.4923	20.8993	19.4492	17.9694	18.3558	20.8048	17.2092	SLC1A3	P43003	GO:0016021 integral component of membrane, GO:0015293 symporter activity, GO:0043025 neuronal cell body, GO:0016020 membrane, GO:0046872 metal ion binding, GO:0005314 high-affinity glutamate transmembrane transporter activity, GO:0015172 acidic amino acid transmembrane transporter activity, GO:0016595 glutamate binding, GO:0016597 amino acid binding, GO:0007605 sensory perception of sound, GO:000…
P08571	15	13	941.99	11.0299	8.26333	11.5755	4.43302	10.2706	10.7295	5.77247	8.17414	8.63655	10.4292	11.4297	10.7365	7.50571	10.6403	9.11441	12.2054	11.514	9.9432	9.73772	8.80948	11.0886	9.68382	8.00064	11.59	7.35938	CD14	P08571	GO:0005515 protein binding, GO:0016020 membrane, GO:0005794 Golgi apparatus, GO:0005615 extracellular space, GO:0005886 plasma membrane, GO:0005576 extracellular region, GO:0006954 inflammatory response, GO:0045121 membrane raft, GO:0002376 immune system process, GO:0045087 innate immune response, GO:0009897 external side of plasma membrane, GO:0031225 anchored component of membrane, GO:0071222 c…
Q9NSD5	4	3	184.62	11.4958	8.92386	13.5763	10.0917	11.4401	11.4111	3.17831	NA	13.461	12.5514	13.2283	14.2403	NA	12.9595	11.8554	12.4967	11.9453	10.009	11.6182	13.7891	10.3425	11.5632	10.1216	13.1731	8.7102	SLC6A13	Q9NSD5	GO:0016021 integral component of membrane, GO:0016020 membrane, GO:0005887 integral component of plasma membrane, GO:0006836 neurotransmitter transport, GO:0005328 neurotransmitter:sodium symporter activity, GO:0005332 gamma-aminobutyric acid:sodium symporter activity, GO:0015293 symporter activity, GO:0005886 plasma membrane, GO:0055085 transmembrane transport, GO:0043005 neuron projection, GO:0…
O75369	3	1	118.93	11.3742	5.39857	11.6909	10.1664	9.68185	7.31345	3.41684	NA	11.2414	10.7908	9.577	13.722	NA	11.2268	11.5211	10.8621	11.5403	11.3173	11.302	11.4947	9.41162	11.1186	10.0061	12.0956	6.12414	FLNB	O75369	GO:0005515 protein binding, GO:0003779 actin binding, GO:0030036 actin cytoskeleton organization, GO:0030154 cell differentiation, GO:0005623 cell, GO:0003723 RNA binding, GO:0005737 cytoplasm, GO:0016021 integral component of membrane, GO:0005829 cytosol, GO:0005886 plasma membrane, GO:0005856 cytoskeleton, GO:0005925 focal adhesion, GO:0007275 multicellular organism development, GO:0042802 iden…
Q9UBI6	3	2	196.5	15.3006	13.8314	15.3778	10.8283	14.117	16.0799	9.56482	11.6072	12.5097	15.2105	17.7447	17.1099	11.065	16.4686	14.2901	16.8428	17.5821	17.2134	16.1038	17.1153	16.3673	13.9746	14.9613	17.1424	13.7723	GNG12	Q9UBI6	GO:0007186 G protein-coupled receptor signaling pathway, GO:0003924 GTPase activity, GO:0005834 heterotrimeric G-protein complex, GO:0016020 membrane, GO:0005886 plasma membrane, GO:0005515 protein binding, GO:0007165 signal transduction, GO:0031681 G-protein beta-subunit binding, GO:0031680 G-protein beta/gamma-subunit complex, GO:0070062 extracellular exosome, GO:0030165 PDZ domain binding, GO:…
P20774	12	11	561.98	15.2879	12.1359	15.3697	9.97249	15.8952	13.5124	6.12436	8.48768	11.215	15.1034	15.5399	17.9275	7.84762	18.2796	12.7148	17.186	16.6599	16.9643	15.3301	15.9442	17.2762	15.0416	16.5667	15.551	12.105	OGN	P20774	GO:0005515 protein binding, GO:0005615 extracellular space, GO:0008083 growth factor activity, GO:0007165 signal transduction, GO:0005576 extracellular region, GO:0070062 extracellular exosome, GO:0062023 collagen-containing extracellular matrix, GO:0043202 lysosomal lumen, GO:0005796 Golgi lumen, GO:1903561 extracellular vesicle, GO:0018146 keratan sulfate biosynthetic process, GO:0042340 kerata…
P27918	8	7	272.29	15.6043	14.5405	16.7807	11.264	15.4173	17.3085	11.1711	13.9166	13.8723	16.0415	17.2669	17.8042	12.8736	16.5776	15.2422	15.6174	16.8349	17.0637	16.1971	17.1432	17.5157	15.1758	15.7272	16.7577	12.8047	CFP	P27918	GO:0005515 protein binding, GO:0005576 extracellular region, GO:0002376 immune system process, GO:0045087 innate immune response, GO:0006956 complement activation, GO:0030449 regulation of complement activation, GO:0062023 collagen-containing extracellular matrix, GO:0043312 neutrophil degranulation, GO:0006955 immune response, GO:0005615 extracellular space, GO:0005788 endoplasmic reticulum lume…
Q9H2X0	3	3	71.34	11.4119	11.2745	13.8628	9.45839	11.4847	13.8119	4.64598	6.42832	10.9743	13.7782	15.3836	13.6403	9.13968	12.5297	11.8574	14.9543	13.8521	11.9079	11.4354	11.5119	14.4676	13.0038	13.331	13.1912	9.99474	CHRD	Q9H2X0	GO:0005615 extracellular space, GO:0030336 negative regulation of cell migration, GO:0030514 negative regulation of BMP signaling pathway, GO:0045668 negative regulation of osteoblast differentiation, GO:0007275 multicellular organism development, GO:0005515 protein binding, GO:0005576 extracellular region, GO:0001501 skeletal system development, GO:0019955 cytokine binding, GO:0033504 floor plat…
Q8N0W4	1	1	38.33	18.3334	16.6375	19.1646	15.0361	18.0617	19.4542	13.6372	17.2709	16.054	18.7743	20.6407	20.8059	15.1492	18.882	17.5085	19.5707	20.1549	20.4804	19.7918	20.3648	18.6489	16.5823	18.2815	20.2677	14.7897	NLGN4X	Q8N0W4	GO:0016020 membrane, GO:0005887 integral component of plasma membrane, GO:0007155 cell adhesion, GO:0042043 neurexin family protein binding, GO:0045202 synapse, GO:0050808 synapse organization, GO:0016021 integral component of membrane, GO:0042803 protein homodimerization activity, GO:0005886 plasma membrane, GO:0005515 protein binding, GO:0030054 cell junction, GO:0009986 cell surface, GO:004521…
P18206	5	4	159.17	15.0189	14.1954	15.7463	10.673	14.5436	15.657	10.3742	11.9356	13.1386	14.7872	17.7089	16.4025	11.0396	15.7149	14.2669	16.8597	16.6124	14.8024	15.1887	16.6908	16.105	14.1291	15.8906	15.5122	12.7363	VCL	P18206	GO:0003779 actin binding, GO:0051015 actin filament binding, GO:0007155 cell adhesion, GO:0005198 structural molecule activity, GO:0015629 actin cytoskeleton, GO:0005515 protein binding, GO:0005737 cytoplasm, GO:0016020 membrane, GO:0005856 cytoskeleton, GO:0005925 focal adhesion, GO:0005886 plasma membrane, GO:0030054 cell junction, GO:0005576 extracellular region, GO:0005829 cytosol, GO:0045296…
P51888	11	10	453.09	10.8347	10.6909	13.8399	8.19177	12.3846	9.21964	8.52806	6.47658	9.15345	14.7235	12.2347	12.9722	8.12957	10.6548	9.98147	12.1174	10.847	16.2879	13.059	11.2633	14.5177	9.01836	11.2938	13.3436	9.37573	PRELP	P51888	GO:0005515 protein binding, GO:0005201 extracellular matrix structural constituent, GO:0062023 collagen-containing extracellular matrix, GO:0005576 extracellular region, GO:0005615 extracellular space, GO:0070062 extracellular exosome, GO:0001501 skeletal system development, GO:0043202 lysosomal lumen, GO:0005796 Golgi lumen, GO:1903561 extracellular vesicle, GO:0008201 heparin binding, GO:003101…
Q92823	18	18	786.57	15.1627	13.8021	14.9607	10.817	14.2996	14.3876	10.0454	12.2772	12.0627	14.4631	16.4865	15.7476	12.0075	15.6423	13.2047	17.0344	15.1824	14.9999	14.4422	15.4448	15.4743	12.8759	13.6611	16.0819	11.7574	NRCAM	Q92823	GO:0005515 protein binding, GO:0016020 membrane, GO:0016021 integral component of membrane, GO:0007155 cell adhesion, GO:0005886 plasma membrane, GO:0042995 cell projection, GO:0005576 extracellular region, GO:0005887 integral component of plasma membrane, GO:0030424 axon, GO:0007409 axonogenesis, GO:0043005 neuron projection, GO:0001525 angiogenesis, GO:0045162 clustering of voltage-gated sodium…
P58400	3	1	157.22	17.8492	16.2548	19.4169	14.0977	17.4907	18.4136	12.3302	13.7187	15.2115	18.2195	19.2836	19.7253	12.374	18.6758	17.144	19.0626	18.9537	19.2897	18.4802	20.2675	18.8396	16.3574	17.653	20.2947	16.1295	NRXN1	P58400	GO:0016020 membrane, GO:0016021 integral component of membrane, GO:0005730 nucleolus, GO:0005886 plasma membrane, GO:0046872 metal ion binding, GO:0007155 cell adhesion, GO:0042995 cell projection, GO:0030054 cell junction, GO:0045202 synapse, GO:0005515 protein binding, GO:0009986 cell surface, GO:0005887 integral component of plasma membrane, GO:0005783 endoplasmic reticulum, GO:0038023 signali…
Q9ULB1	17	10	844.76	13.0145	12.155	13.1103	11.5463	13.7271	12.2467	10.1545	13.036	12.6347	13.8194	15.6116	15.4325	10.7558	13.4702	11.9419	13.3249	14.8558	20.0306	17.847	13.582	16.7238	12.6219	12.7927	15.7042	12.0959	NRXN1	Q9ULB1	GO:0016020 membrane, GO:0016021 integral component of membrane, GO:0005730 nucleolus, GO:0005886 plasma membrane, GO:0046872 metal ion binding, GO:0007155 cell adhesion, GO:0042995 cell projection, GO:0030054 cell junction, GO:0045202 synapse, GO:0005515 protein binding, GO:0009986 cell surface, GO:0005887 integral component of plasma membrane, GO:0005783 endoplasmic reticulum, GO:0038023 signali…
Q08554	8	8	616.76	11.9823	11.3819	12.4905	9.74148	11.5757	12.8843	9.33611	11.4257	9.57481	13.2459	13.2605	13.1853	11.1061	12.2065	11.7046	11.5842	11.1751	15.2572	14.9261	14.59	13.988	9.7676	13.0036	12.6573	8.74717	DSC1	Q08554	GO:0005886 plasma membrane, GO:0016020 membrane, GO:0005509 calcium ion binding, GO:0007156 homophilic cell adhesion via plasma membrane adhesion molecules, GO:0007155 cell adhesion, GO:0016021 integral component of membrane, GO:0046872 metal ion binding, GO:0005515 protein binding, GO:0030054 cell junction, GO:0070062 extracellular exosome, GO:0031424 keratinization, GO:0005911 cell-cell junctio…
Q8TCZ2	1	1	33.96	10.7686	11.2695	13.2013	8.68771	10.6952	14.5665	6.95582	11.2217	10.3078	12.0856	14.5207	13.3132	6.57558	NA	11.5257	12.9726	14.065	12.4127	12.9257	13.6811	13.6899	10.799	12.6831	12.456	10.3111	CD99L2	Q8TCZ2	GO:0016020 membrane, GO:0016021 integral component of membrane, GO:0007155 cell adhesion, GO:0005925 focal adhesion, GO:0005886 plasma membrane, GO:0005515 protein binding, GO:0030054 cell junction, GO:0050904 diapedesis, GO:2000391 positive regulation of neutrophil extravasation, GO:2000409 positive regulation of T cell extravasation, GO:0005912 adherens junction, GO:0009986 cell surface
P07093	12	11	558.42	10.9247	9.78196	11.3894	7.70221	9.97476	12.138	6.02966	8.89297	11.503	10.0263	12.9483	12.4894	7.47648	9.32388	10.8247	12.8206	13.0518	12.4191	9.84467	6.69295	11.755	10.5479	10.6905	10.7659	7.44426	SERPINE2	P07093	GO:0005615 extracellular space, GO:0005515 protein binding, GO:0005576 extracellular region, GO:0007275 multicellular organism development, GO:0030154 cell differentiation, GO:0007399 nervous system development, GO:0008201 heparin binding, GO:0004867 serine-type endopeptidase inhibitor activity, GO:0030414 peptidase inhibitor activity, GO:0010466 negative regulation of peptidase activity, GO:0062…
Q9P273	3	2	118.71	16.4783	13.2861	16.4486	10.9981	16.7088	17.0492	9.55075	11.9617	13.3885	16.9235	18.2445	17.8441	10.1583	17.4829	15.4632	18.1816	17.5606	18.2724	16.2695	17.9869	16.9118	13.8474	15.2385	18.3111	12.5158	TENM3	Q9P273	GO:0016021 integral component of membrane, GO:0007165 signal transduction, GO:0005515 protein binding, GO:0005887 integral component of plasma membrane, GO:0016020 membrane, GO:0007155 cell adhesion, GO:0042803 protein homodimerization activity, GO:0005886 plasma membrane, GO:0042995 cell projection, GO:0030154 cell differentiation, GO:0030424 axon, GO:0043005 neuron projection, GO:0046982 protei…
Q92859	11	10	369.92	16.1644	14.9387	16.8166	11.913	15.35	17.3025	11.0662	13.5913	12.6519	16.6193	17.626	18.9557	13.5731	17.4306	15.0962	16.9803	18.3265	16.5506	16.0849	16.5691	16.7538	16.1254	15.7613	17.3067	13.6185	NEO1	Q92859	GO:0016021 integral component of membrane, GO:0005515 protein binding, GO:0005887 integral component of plasma membrane, GO:0038023 signaling receptor activity, GO:0007411 axon guidance, GO:0007399 nervous system development, GO:0030513 positive regulation of BMP signaling pathway, GO:0055072 iron ion homeostasis, GO:0016020 membrane, GO:0005794 Golgi apparatus, GO:0005654 nucleoplasm, GO:0005886…
A0A075B6S2;A0A075B6P5;A0A075B6R9	2	2	134.81	15.645	14.6683	17.2415	11.216	15.3168	17.6768	8.06421	11.8167	12.7136	16.0169	17.3498	18.229	10.9674	17.0435	16.3056	16.6754	18.0772	14.9297	14.8682	15.274	16.6317	15.0904	15.1345	16.4807	13.3888	IGKV2D-29	A0A075B6S2	GO:0016020 membrane, GO:0005886 plasma membrane, GO:0005576 extracellular region, GO:0002376 immune system process, GO:0002250 adaptive immune response, GO:0002377 immunoglobulin production, GO:0006955 immune response, GO:0005615 extracellular space, GO:0019814 immunoglobulin complex
P55786;A6NEC2	3	3	99.91	16.9968	16.2123	17.8392	16.871	14.7521	16.0913	9.59356	13.2989	18.823	16.922	18.1285	19.7007	12.7548	18.224	16.559	17.711	17.181	15.5405	17.1557	18.4098	16.0418	16.6439	17.6239	20.1053	14.8782	NPEPPS	P55786	GO:0008270 zinc ion binding, GO:0006508 proteolysis, GO:0008237 metallopeptidase activity, GO:0046872 metal ion binding, GO:0005829 cytosol, GO:0016787 hydrolase activity, GO:0008233 peptidase activity, GO:0004177 aminopeptidase activity, GO:0005634 nucleus, GO:0005737 cytoplasm, GO:0070062 extracellular exosome, GO:0000209 protein polyubiquitination, GO:0071456 cellular response to hypoxia, GO:1…
P00738	24	9	1255.86	14.0196	10.3333	12.3194	NA	9.26909	12.3924	NA	NA	NA	11.0724	12.274	12.3766	3.3351	10.1133	NA	12.3712	11.353	12.3874	11.4187	8.33878	14.7606	10.9612	10.2205	9.09807	NA	HP	P00738	GO:0005576 extracellular region, GO:0006508 proteolysis, GO:0004252 serine-type endopeptidase activity, GO:0030492 hemoglobin binding, GO:0010942 positive regulation of cell death, GO:0005615 extracellular space, GO:0005515 protein binding, GO:0098869 cellular oxidant detoxification, GO:0002376 immune system process, GO:0006898 receptor-mediated endocytosis, GO:0042742 defense response to bacteri…
Q969P0	8	8	485.62	14.7081	10.6015	16.135	10.4158	15.6773	15.4766	8.34712	9.15989	11.0821	16.3015	15.5535	17.6003	10.7337	16.2138	13.9587	15.0629	15.1585	16.0711	14.6224	16.0111	15.9963	13.5913	14.8242	16.6674	11.6426	IGSF8	Q969P0	GO:0016020 membrane, GO:0016021 integral component of membrane, GO:0043231 intracellular membrane-bounded organelle, GO:0005886 plasma membrane, GO:0005515 protein binding, GO:0007399 nervous system development, GO:0070062 extracellular exosome, GO:0007338 single fertilization, GO:0048870 cell motility, GO:0007519 skeletal muscle tissue development
P08238	7	2	301.24	14.8126	15.8478	14.0217	7.76155	11.9204	12.4809	11.0534	9.7101	9.96183	13.9553	13.9225	14.5989	9.91108	12.2665	9.94721	13.3045	13.6487	16.0014	17.4423	11.8469	14.5196	11.3928	15.8956	14.7404	9.82047	HSP90AB1	P08238	GO:0005524 ATP binding, GO:0006457 protein folding, GO:0051082 unfolded protein binding, GO:0051897 positive regulation of protein kinase B signaling, GO:1902949 positive regulation of tau-protein kinase activity, GO:0043025 neuronal cell body, GO:0003723 RNA binding, GO:0005634 nucleus, GO:0005737 cytoplasm, GO:0016020 membrane, GO:0000166 nucleotide binding, GO:0005829 cytosol, GO:0005739 mitoc…
P07900;Q58FF8;Q14568;Q12931	10	5	369.68	13.8496	12.7871	15.8064	10.1098	15.0883	15.279	9.01179	10.7061	11.5327	13.6464	16.1451	16.2619	10.4653	14.8709	13.5223	15.6521	15.6375	15.0136	14.1216	15.2277	14.7747	12.9999	13.732	15.8451	11.3114	HSP90AA1	P07900	GO:0005524 ATP binding, GO:0006457 protein folding, GO:0051082 unfolded protein binding, GO:0051897 positive regulation of protein kinase B signaling, GO:0001934 positive regulation of protein phosphorylation, GO:1902949 positive regulation of tau-protein kinase activity, GO:0005515 protein binding, GO:0043025 neuronal cell body, GO:0003723 RNA binding, GO:0005634 nucleus, GO:0005737 cytoplasm, G…
P02774	14	13	693.54	17.3171	16.8111	18.8889	13.7183	18.3525	18.8372	8.77353	10.6051	17.0517	18.9576	20.5001	19.5008	10.3408	20.7304	16.4168	19.5391	19.8519	19.8585	19.075	19.6149	18.5059	16.5419	17.9149	18.9359	15.7885	GC	P02774	GO:0005499 vitamin D binding, GO:0090482 vitamin transmembrane transporter activity, GO:0051180 vitamin transport, GO:0005615 extracellular space, GO:0003779 actin binding, GO:0005576 extracellular region, GO:0035461 vitamin transmembrane transport, GO:0005737 cytoplasm, GO:0005829 cytosol, GO:0070062 extracellular exosome, GO:0072562 blood microparticle, GO:0043202 lysosomal lumen, GO:0042359 vi…
P61225;P10114	3	2	128.61	10.7753	7.63861	11.0017	6.81624	7.90756	9.50551	8.40741	3.39552	9.62194	9.07785	11.9281	12.8056	6.94951	10.4387	8.83577	11.5378	11.7454	8.58412	7.76165	11.0885	9.20791	8.88824	9.59597	10.7471	6.78207	RAP2B	P61225	GO:0007165 signal transduction, GO:0016020 membrane, GO:0005525 GTP binding, GO:0003924 GTPase activity, GO:0032486 Rap protein signal transduction, GO:0000166 nucleotide binding, GO:0005768 endosome, GO:0005829 cytosol, GO:0005886 plasma membrane, GO:0005515 protein binding, GO:0045121 membrane raft, GO:0005923 bicellular tight junction, GO:0070062 extracellular exosome, GO:0055038 recycling end…
O15335	3	2	160.14	17.7424	17.301	18.5569	14.6369	20.4975	20.8569	13.7208	16.0433	14.8398	20.2071	20.0746	20.4037	14.026	18.577	16.7671	20.3284	20.5792	22.7467	23.3294	19.0577	20.9106	18.7718	20.1163	21.0407	17.2345	CHAD	O15335	GO:0005515 protein binding, GO:0005576 extracellular region, GO:0005615 extracellular space, GO:0031012 extracellular matrix, GO:0060348 bone development, GO:1900155 negative regulation of bone trabecula formation
Q9P0W8	1	1	36.63	15.7135	14.6388	16.5304	12.1663	16.1669	16.4456	11.3272	11.6436	11.6852	16.0512	18.5416	18.4689	11.3215	16.7523	14.5705	18.2613	17.9132	16.9116	15.6477	16.9275	15.8606	14.5234	14.5618	17.7947	12.051	SPATA7	Q9P0W8	GO:0005737 cytoplasm, GO:0005654 nucleoplasm, GO:0005829 cytosol, GO:0005739 mitochondrion, GO:0005856 cytoskeleton, GO:0042995 cell projection, GO:0050896 response to stimulus, GO:0005515 protein binding, GO:0036064 ciliary basal body, GO:0015630 microtubule cytoskeleton, GO:0001750 photoreceptor outer segment, GO:0005930 axoneme, GO:0007601 visual perception, GO:0045494 photoreceptor cell maint…
Q8NBI6	2	2	85.08	14.4611	12.7486	14.8619	9.91934	13.6159	14.8812	8.65484	8.87661	11.8652	14.5877	16.0776	16.0336	9.90518	15.086	12.7711	15.6628	15.1852	16.2955	14.3994	14.9273	14.2471	13.0638	12.7876	15.7364	10.2019	XXYLT1	Q8NBI6	GO:0016757 transferase activity, transferring glycosyl groups, GO:0030176 integral component of endoplasmic reticulum membrane, GO:0035252 UDP-xylosyltransferase activity, GO:0016020 membrane, GO:0016021 integral component of membrane, GO:0046872 metal ion binding, GO:0016740 transferase activity, GO:0005783 endoplasmic reticulum, GO:0005789 endoplasmic reticulum membrane, GO:0030145 manganese io…
P08779	53	20	3755.24	15.5218	13.8093	15.9226	10.98	14.6766	15.9419	9.71553	9.9373	12.9259	15.6484	17.1383	17.0943	10.9659	16.1467	13.8318	16.7235	16.2459	17.3562	15.4601	15.988	15.3077	14.1245	13.8483	16.7971	11.2626	KRT16	P08779	GO:0005198 structural molecule activity, GO:0005634 nucleus, GO:0005856 cytoskeleton, GO:0005882 intermediate filament, GO:0006954 inflammatory response, GO:0045087 innate immune response, GO:0005200 structural constituent of cytoskeleton, GO:0031424 keratinization, GO:0005829 cytosol, GO:0070062 extracellular exosome, GO:0005515 protein binding, GO:0007010 cytoskeleton organization, GO:0061436 e…
O00299	2	2	93.46	14.9916	13.3661	16.6492	10.7953	15.0122	16.37	10.6963	10.8775	11.6714	15.932	16.9	16.4401	11.1292	15.3997	14.5358	16.7122	16.9537	16.4185	15.3909	17.4388	16.1048	13.7927	15.787	17.5399	12.5358	CLIC1	O00299	GO:0005515 protein binding, GO:0006821 chloride transport, GO:0051726 regulation of cell cycle, GO:0005254 chloride channel activity, GO:0048471 perinuclear region of cytoplasm, GO:0005634 nucleus, GO:0005737 cytoplasm, GO:0016020 membrane, GO:0016021 integral component of membrane, GO:0034220 ion transmembrane transport, GO:0005615 extracellular space, GO:0005244 voltage-gated ion channel activi…
Q02413	18	16	1012.31	12.6652	9.3781	13.029	9.03766	12.3766	11.9849	9.87531	9.48601	10.0501	12.6912	13.9225	13.8945	8.7467	13.2661	10.8353	13.6196	13.3678	14.1041	12.6459	13.4734	12.2694	11.2792	10.6042	13.8173	9.98744	DSG1	Q02413	GO:0005886 plasma membrane, GO:0016020 membrane, GO:0005509 calcium ion binding, GO:0007156 homophilic cell adhesion via plasma membrane adhesion molecules, GO:0007155 cell adhesion, GO:0050821 protein stabilization, GO:0016021 integral component of membrane, GO:0046872 metal ion binding, GO:0005515 protein binding, GO:0030054 cell junction, GO:0005829 cytosol, GO:0031424 keratinization, GO:00433…
P10619	1	1	31.17	10.2331	10.3075	10.187	10.2937	10.6606	9.79557	11.1153	10.5004	8.22625	10.6294	12.1248	10.3602	10.4861	8.91813	10.4949	15.3435	12.0139	14.9487	9.61599	8.0531	10.0037	10.1634	10.696	7.41059	6.46233	CTSA	P10619	GO:0016787 hydrolase activity, GO:0008233 peptidase activity, GO:0006508 proteolysis, GO:0004180 carboxypeptidase activity, GO:0004185 serine-type carboxypeptidase activity, GO:0043231 intracellular membrane-bounded organelle, GO:0005765 lysosomal membrane, GO:0016020 membrane, GO:0043085 positive regulation of catalytic activity, GO:0005764 lysosome, GO:0005576 extracellular region, GO:0006687 g…
O43866	8	8	387.37	18.118	17.7164	15.8224	2.5406	15.3069	14.6993	NA	14.2134	NA	13.6716	12.5016	14.6525	12.1853	10.8806	10.48	12.4736	7.52914	18.1166	17.7848	12.1938	15.4274	11.0105	16.4855	14.5281	7.20344	CD5L	O43866	GO:0016020 membrane, GO:0005044 scavenger receptor activity, GO:0005737 cytoplasm, GO:0005576 extracellular region, GO:0006915 apoptotic process, GO:0006954 inflammatory response, GO:0002376 immune system process, GO:0005886 plasma membrane, GO:0006897 endocytosis, GO:0004252 serine-type endopeptidase activity, GO:0072562 blood microparticle, GO:0005615 extracellular space, GO:0006968 cellular de…
Q16625	2	1	73.53	13.5336	11.2041	13.522	9.25612	12.3523	13.2152	8.29605	11.2221	7.68281	12.7448	13.6244	13.2953	9.22287	12.8915	11.0372	13.6581	16.1445	19.0757	18.4366	12.6183	15.8858	11.0502	14.6095	13.1379	11.1464	OCLN	Q16625	GO:0016021 integral component of membrane, GO:0016020 membrane, GO:0070830 bicellular tight junction assembly, GO:0005923 bicellular tight junction, GO:0005886 plasma membrane, GO:0030054 cell junction, GO:0010629 negative regulation of gene expression, GO:0001933 negative regulation of protein phosphorylation, GO:0010628 positive regulation of gene expression, GO:0005515 protein binding, GO:0031…
Q12860	22	19	1240.7	11.8054	8.86178	13.0298	7.90941	11.7199	13.848	2.26572	7.74941	5.64629	12.2862	14.1157	14.7865	5.57612	14.0437	10.8043	12.1262	13.6342	13.7701	13.9308	14.2885	13.2303	10.961	11.413	14.0513	9.68134	CNTN1	Q12860	GO:0007399 nervous system development, GO:0031175 neuron projection development, GO:0016020 membrane, GO:0007155 cell adhesion, GO:0005886 plasma membrane, GO:0005515 protein binding, GO:0007219 Notch signaling pathway, GO:0031225 anchored component of membrane, GO:0070062 extracellular exosome, GO:0030246 carbohydrate binding, GO:0010628 positive regulation of gene expression, GO:0010765 positiv…
Q9H2G4	1	1	36.43	18.5241	17.4178	19.145	16.8141	16.9049	15.0262	12.2217	15.784	20.7412	19.002	18.4352	20.028	16.5627	19.5055	17.3042	18.8946	18.5344	17.4891	18.6498	20.3486	19.8197	18.0827	18.1898	20.5623	16.5902	TSPYL2	Q9H2G4	GO:0005634 nucleus, GO:0006334 nucleosome assembly, GO:0005737 cytoplasm, GO:0006325 chromatin organization, GO:0005515 protein binding, GO:0007049 cell cycle, GO:0005730 nucleolus, GO:0005654 nucleoplasm, GO:0030308 negative regulation of cell growth, GO:0045786 negative regulation of cell cycle, GO:0009966 regulation of signal transduction, GO:0036498 IRE1-mediated unfolded protein response, GO…
P49189	2	1	106.88	13.1619	10.1483	12.7068	9.89666	11.8684	12.4642	10.4406	9.44149	9.68411	13.3384	15.0119	14.4122	8.42631	14.212	10.8341	14.7792	15.2143	14.9566	13.4152	13.1032	12.405	10.7266	10.1877	13.8239	8.82232	ALDH9A1	P49189	GO:0055114 oxidation-reduction process, GO:0016491 oxidoreductase activity, GO:0016620 oxidoreductase activity, acting on the aldehyde or oxo group of donors, NAD or NADP as acceptor, GO:0005737 cytoplasm, GO:0005829 cytosol, GO:0070062 extracellular exosome, GO:0004029 aldehyde dehydrogenase (NAD+) activity, GO:0051289 protein homotetramerization, GO:0045329 carnitine biosynthetic process, GO:00…
P15311	26	9	1223.78	16.4428	15.6121	16.8876	15.6031	14.4772	15.7992	9.8244	14.0441	17.4603	17.2133	18.1192	18.9973	14.1288	18.1596	16.5475	17.2532	17.0956	17.0744	16.615	17.9986	15.676	16.5514	16.3672	19.9041	14.324	EZR	P15311	GO:0005856 cytoskeleton, GO:0008092 cytoskeletal protein binding, GO:0003779 actin binding, GO:0005623 cell, GO:0045177 apical part of cell, GO:0003723 RNA binding, GO:0005737 cytoplasm, GO:0016020 membrane, GO:0005886 plasma membrane, GO:0001650 fibrillar center, GO:0005768 endosome, GO:0005925 focal adhesion, GO:0005615 extracellular space, GO:0005829 cytosol, GO:0042995 cell projection, GO:000…
P07357	17	16	929.6	11.6179	10.0417	13.4571	9.82714	10.1946	12.6329	0.818048	7.10373	12.5905	11.5936	12.4535	13.2272	8.07953	13.434	12.0681	12.3002	13.464	9.91475	12.6742	13.978	11.548	10.84	11.8768	11.8762	9.68804	C8A	P07357	GO:0005515 protein binding, GO:0006955 immune response, GO:0006956 complement activation, GO:0005579 membrane attack complex, GO:0016020 membrane, GO:0016021 integral component of membrane, GO:0005886 plasma membrane, GO:0005576 extracellular region, GO:0002376 immune system process, GO:0045087 innate immune response, GO:0030449 regulation of complement activation, GO:0019835 cytolysis, GO:007006…
Q5KU26	1	1	69.4	16.0872	13.6323	16.3209	9.96821	13.6429	16.1996	11.0052	12.4055	11.7718	16.979	17.1684	15.2783	10.1546	16.919	11.8679	15.8102	17.3289	20.3949	19.9402	14.4033	17.0794	14.9713	16.2893	15.8743	11.6415	COLEC12	Q5KU26	GO:0016020 membrane, GO:0016021 integral component of membrane, GO:0046872 metal ion binding, GO:0030246 carbohydrate binding, GO:0005581 collagen trimer, GO:0045087 innate immune response, GO:0005615 extracellular space, GO:0006898 receptor-mediated endocytosis, GO:0050776 regulation of immune response, GO:0005886 plasma membrane, GO:0006952 defense response, GO:0042742 defense response to bacte…
P16152	9	5	433.45	NA	11.3707	13.0383	7.99793	11.0839	10.7919	NA	8.33764	10.5317	11.5871	11.0399	8.78475	8.02261	11.0437	8.86797	13.9971	13.0823	11.9833	13.4448	12.8338	12.7981	NA	10.6025	15.2354	6.97765	CBR1	P16152	GO:0005737 cytoplasm, GO:0016491 oxidoreductase activity, GO:0055114 oxidation-reduction process, GO:0005829 cytosol, GO:0070062 extracellular exosome, GO:0030855 epithelial cell differentiation, GO:1903561 extracellular vesicle, GO:0019371 cyclooxygenase pathway, GO:0016655 oxidoreductase activity, acting on NAD(P)H, quinone or similar compound as acceptor, GO:0004090 carbonyl reductase (NADPH) …
Q4VNC1	2	1	64.05	15.4792	12.3782	16.4018	11.6046	15.7662	16.6984	6.42809	10.3821	11.6298	17.2466	18.3526	18.9542	9.99567	17.6259	15.0354	17.3522	18.2957	17.9214	16.259	17.2641	16.1673	15.5409	15.0901	17.931	12.6576	ATP13A4	Q4VNC1	GO:0016020 membrane, GO:0016021 integral component of membrane, GO:0046872 metal ion binding, GO:0000166 nucleotide binding, GO:0005524 ATP binding, GO:0006812 cation transport, GO:0016887 ATPase activity, GO:0005623 cell, GO:0005886 plasma membrane, GO:0034220 ion transmembrane transport, GO:0006874 cellular calcium ion homeostasis
P13671	7	6	221.87	11.7516	7.97346	11.2277	9.81909	9.82441	6.60721	NA	NA	9.46545	6.08418	11.0867	12.791	NA	10.826	10.5136	11.2611	11.96	NA	8.49089	9.75977	9.61872	10.6199	7.56619	10.8136	7.97438	C6	P13671	GO:0005515 protein binding, GO:0006955 immune response, GO:0006956 complement activation, GO:0005579 membrane attack complex, GO:0005576 extracellular region, GO:0002376 immune system process, GO:0045087 innate immune response, GO:0030449 regulation of complement activation, GO:0019835 cytolysis, GO:0070062 extracellular exosome, GO:0006958 complement activation, classical pathway, GO:0001701 in …
Q7Z794	30	19	1785.04	12.9584	12.0973	13.2316	10.3744	13.1751	14.1484	9.86859	10.0763	12.6971	13.5703	14.4419	14.1787	11.028	15.5289	11.8001	14.5463	14.0237	14.2503	13.3654	15.7383	13.9641	11.6359	12.4742	16.3124	10.1114	KRT77	Q7Z794	GO:0045095 keratin filament, GO:0005856 cytoskeleton, GO:0005882 intermediate filament, GO:0005829 cytosol, GO:0070062 extracellular exosome, GO:0003674 molecular_function, GO:0008150 biological_process, GO:0031424 keratinization, GO:0070268 cornification
A0A075B6K4	1	1	40.95	15.9046	14.7348	15.7786	11.3004	15.9822	15.3972	11.64	12.0858	14.7406	16.4817	17.9539	17.7307	11.4768	17.5591	14.6932	17.6728	16.7954	18.0667	15.9863	17.2024	15.5106	15.7007	14.4838	17.3231	12.801	IGLV3-10	A0A075B6K4	GO:0016020 membrane, GO:0005886 plasma membrane, GO:0005576 extracellular region, GO:0002376 immune system process, GO:0002250 adaptive immune response, GO:0002377 immunoglobulin production, GO:0006955 immune response, GO:0005615 extracellular space, GO:0019814 immunoglobulin complex
Q96NN9	4	3	185.35	15.8304	16.9662	16.5678	11.0058	14.6997	16.5173	11.1952	13.8128	12.762	14.9839	17.7272	16.7629	12.8514	16.1899	15.0111	17.7249	18.7501	17.4982	17.1307	18.0189	16.8264	15.2907	15.5485	17.8575	13.981	AIFM3	Q96NN9	GO:0050660 flavin adenine dinucleotide binding, GO:0055114 oxidation-reduction process, GO:0016491 oxidoreductase activity, GO:0051537 2 iron, 2 sulfur cluster binding, GO:0046872 metal ion binding, GO:0005829 cytosol, GO:0005739 mitochondrion, GO:0006915 apoptotic process, GO:0051536 iron-sulfur cluster binding, GO:0005783 endoplasmic reticulum, GO:0097194 execution phase of apoptosis, GO:000574…
O60911	1	1	23.61	14.2996	11.7368	14.3328	6.36316	12.3466	12.6153	7.8397	9.38536	9.83778	12.6787	11.4826	14.4033	8.8024	11.9673	12.3011	14.3464	14.3143	13.2714	12.9547	13.2342	13.2002	12.0937	11.7544	14.9933	9.74813	CTSV	O60911	GO:0006508 proteolysis, GO:0008234 cysteine-type peptidase activity, GO:0016787 hydrolase activity, GO:0004177 aminopeptidase activity, GO:0004197 cysteine-type endopeptidase activity, GO:0008233 peptidase activity, GO:0030984 kininogen binding, GO:0042277 peptide binding, GO:0044877 protein-containing complex binding, GO:0007154 cell communication, GO:0007283 spermatogenesis, GO:0008584 male gon…
P49721	1	1	44.51	13.0924	12.0376	14.2825	8.10679	13.2258	17.0125	8.90036	13.087	11.4756	13.3567	14.3743	14.8997	8.70547	17.263	12.6961	16.2649	15.2357	17.6016	16.5487	13.8866	15.1838	12.0193	14.8223	13.5282	9.72867	PSMB2	P49721	GO:0004175 endopeptidase activity, GO:0051603 proteolysis involved in cellular protein catabolic process, GO:0005839 proteasome core complex, GO:0004298 threonine-type endopeptidase activity, GO:0005634 nucleus, GO:0005737 cytoplasm, GO:0016020 membrane, GO:0005654 nucleoplasm, GO:0016787 hydrolase activity, GO:0005515 protein binding, GO:0008233 peptidase activity, GO:0006508 proteolysis, GO:000…
Q15431	3	3	80.11	11.909	9.83324	11.3631	8.11875	9.81637	10.891	6.09245	-0.0666555	5.96478	9.95274	12.3796	13.0184	4.90347	11.4288	7.74781	13.0038	11.8976	12.4815	9.66852	12.4359	9.59695	9.30093	8.03528	12.9096	NA	SYCP1	Q15431	GO:0007130 synaptonemal complex assembly, GO:0000795 synaptonemal complex, GO:0005634 nucleus, GO:0003677 DNA binding, GO:0051301 cell division, GO:0005694 chromosome, GO:0000711 meiotic DNA repair synthesis, GO:0007129 synapsis, GO:0007131 reciprocal meiotic recombination, GO:0007283 spermatogenesis, GO:0032880 regulation of protein localization, GO:0035092 sperm chromatin condensation, GO:00510…
Q15907	1	1	42.61	11.4513	13.9703	12.6522	7.47526	10.6832	11.8339	5.21795	7.38325	7.8345	12.1452	13.8549	14.0924	8.66705	11.8665	11.1288	14.9546	15.1228	15.437	13.7577	13.3826	12.7866	12.3995	10.7673	13.9147	9.01828	RAB11B	Q15907	GO:0005525 GTP binding, GO:0003924 GTPase activity, GO:0005623 cell, GO:0005515 protein binding, GO:0016020 membrane, GO:0015031 protein transport, GO:0000166 nucleotide binding, GO:0005768 endosome, GO:0030054 cell junction, GO:0031410 cytoplasmic vesicle, GO:0045202 synapse, GO:0006886 intracellular protein transport, GO:0006887 exocytosis, GO:0005829 cytosol, GO:0045296 cadherin binding, GO:00…
O75342	6	6	195.63	19.0236	18.4544	18.8969	16.251	19.2095	17.8931	10.8561	13.6215	19.6875	18.3485	18.7372	20.0119	11.8447	19.0425	17.8488	17.8189	17.9847	20.5371	21.884	20.114	20.2388	17.3463	19.9096	20.065	15.8085	ALOX12B	O75342	GO:0046872 metal ion binding, GO:0005515 protein binding, GO:0055114 oxidation-reduction process, GO:0016702 oxidoreductase activity, acting on single donors with incorporation of molecular oxygen, incorporation of two atoms of oxygen, GO:0005506 iron ion binding, GO:0005737 cytoplasm, GO:0016853 isomerase activity, GO:0016491 oxidoreductase activity, GO:0016829 lyase activity, GO:0006629 lipid m…
Q96RW7	125	116	6205.21	15.2796	14.415	15.1503	9.2909	15.5389	15.3687	0.430642	9.57821	8.53356	15.3316	17.0011	16.215	5.63075	17.9467	11.41	15.4344	15.7652	18.8171	17.6819	15.5992	15.9209	12.9898	15.7944	17.463	8.59544	HMCN1	Q96RW7	GO:0005509 calcium ion binding, GO:0005737 cytoplasm, GO:0051301 cell division, GO:0005515 protein binding, GO:0005576 extracellular region, GO:0007049 cell cycle, GO:0030054 cell junction, GO:0050896 response to stimulus, GO:0070062 extracellular exosome, GO:0005604 basement membrane, GO:0032154 cleavage furrow, GO:0038023 signaling receptor activity, GO:0007601 visual perception, GO:0005912 adh…
P04792	7	7	300.34	16.4687	14.8126	16.3253	14.3199	17.1264	16.6817	11.6406	12.0873	16.2542	18.2507	17.3762	16.8642	13.689	16.631	15.6834	16.0508	15.4456	17.1418	16.2201	17.0252	16.7197	16.9876	16.7254	17.636	15.9371	HSPB1	P04792	GO:0043536 positive regulation of blood vessel endothelial cell migration, GO:0045766 positive regulation of angiogenesis, GO:0035924 cellular response to vascular endothelial growth factor stimulus, GO:0006469 negative regulation of protein kinase activity, GO:0003723 RNA binding, GO:0005634 nucleus, GO:0005737 cytoplasm, GO:0043066 negative regulation of apoptotic process, GO:0005856 cytoskelet…
Q86Y46;Q3SY84	12	1	547.04	NA	8.36648	8.70163	9.58298	NA	NA	NA	NA	12.6909	NA	NA	13.0601	NA	10.3373	NA	8.28032	9.2346	7.82708	NA	9.56822	NA	NA	NA	9.14121	NA	KRT73	Q86Y46	GO:0045095 keratin filament, GO:0005634 nucleus, GO:0005515 protein binding, GO:0005882 intermediate filament, GO:0005829 cytosol, GO:0070062 extracellular exosome, GO:0003674 molecular_function, GO:0008150 biological_process, GO:0031424 keratinization, GO:0070268 cornification
Q16832	1	1	33.54	12.1078	10.7838	12.5386	8.62208	9.87629	11.449	9.04785	7.90386	12.6783	12.4524	13.7507	15.9429	7.95862	13.0779	10.2838	12.6901	11.8722	14.8421	12.8248	13.0385	10.5774	10.0852	11.9208	13.9554	8.93752	DDR2	Q16832	GO:0005524 ATP binding, GO:0016020 membrane, GO:0006468 protein phosphorylation, GO:0005887 integral component of plasma membrane, GO:0004672 protein kinase activity, GO:0007169 transmembrane receptor protein tyrosine kinase signaling pathway, GO:0004714 transmembrane receptor protein tyrosine kinase activity, GO:0004713 protein tyrosine kinase activity, GO:0038062 protein tyrosine kinase collage…
Q6UWP8	3	3	287.37	16.2928	13.399	17.1136	11.8215	15.5751	14.8526	9.19659	10.2581	15.2055	20.2807	18.0942	18.5375	10.3436	18.6586	16.3515	17.9751	16.5405	16.5019	16.4672	19.0763	15.6639	19.3831	15.8703	19.8605	14.1332	SBSN	Q6UWP8	GO:0005576 extracellular region, GO:0070062 extracellular exosome, GO:0003674 molecular_function, GO:0008150 biological_process
P08631	4	1	178.74	13.0711	9.87355	12.4274	9.2664	11.7928	11.583	6.89063	7.81279	7.12796	12.3074	8.65702	11.2408	8.50649	10.9054	8.20404	11.449	10.7785	13.4242	13.0469	11.7124	13.5574	8.65981	11.5609	12.0422	7.24274	HCK	P08631	GO:0005524 ATP binding, GO:0005515 protein binding, GO:0006468 protein phosphorylation, GO:0004672 protein kinase activity, GO:0004713 protein tyrosine kinase activity, GO:0000166 nucleotide binding, GO:0016301 kinase activity, GO:0016740 transferase activity, GO:0016310 phosphorylation, GO:0005654 nucleoplasm, GO:0005886 plasma membrane, GO:0018108 peptidyl-tyrosine phosphorylation, GO:0004715 n…
P01344	2	2	109.47	13.0506	12.1831	13.5691	11.2601	12.9905	12.4343	8.30593	9.97205	14.2045	13.6452	13.1408	14.9382	8.92834	14.9694	11.8347	12.3343	13.1143	18.3768	17.4644	15.6824	15.901	11.7562	14.4775	15.2687	10.5645	IGF2	P01344	GO:0005576 extracellular region, GO:0005179 hormone activity, GO:0008083 growth factor activity, GO:0005615 extracellular space, GO:0008284 positive regulation of cell population proliferation, GO:0051897 positive regulation of protein kinase B signaling, GO:0001934 positive regulation of protein phosphorylation, GO:0042104 positive regulation of activated T cell proliferation, GO:0005515 protein…
Q9UBX5	8	7	371.79	16.8278	13.6542	17.0861	13.14	17.9423	17.7401	8.28314	12.2255	9.2141	18.7919	19.6625	19.7208	10.5981	17.8161	12.895	17.7924	16.9568	19.0165	16.6293	18.8387	18.077	16.9525	16.905	18.395	12.8143	FBLN5	Q9UBX5	GO:0005615 extracellular space, GO:0005509 calcium ion binding, GO:0048251 elastic fiber assembly, GO:0007155 cell adhesion, GO:0042803 protein homodimerization activity, GO:0005515 protein binding, GO:0005576 extracellular region, GO:0005178 integrin binding, GO:0000122 negative regulation of transcription by RNA polymerase II, GO:0001558 regulation of cell growth, GO:0016525 negative regulation…
Q99459	2	1	58.18	14.9033	14.174	15.1148	12.4978	13.4663	14.067	12.0582	11.1581	13.4502	15.0078	16.7918	16.9054	11.5665	15.7955	13.3826	15.6742	14.9041	15.749	13.8413	14.8641	15.7674	14.3162	13.5974	15.9608	10.5568	CDC5L	Q99459	GO:0003677 DNA binding, GO:0003723 RNA binding, GO:0006397 mRNA processing, GO:0008380 RNA splicing, GO:0005634 nucleus, GO:0005737 cytoplasm, GO:0016607 nuclear speck, GO:0016020 membrane, GO:0005654 nucleoplasm, GO:0005515 protein binding, GO:0005681 spliceosomal complex, GO:0006281 DNA repair, GO:0006974 cellular response to DNA damage stimulus, GO:0007049 cell cycle, GO:0000398 mRNA splicing,…
Q15773	1	1	34.05	4.89811	1.25065	6.6226	9.60923	4.36569	7.69869	6.47142	5.51788	9.03118	4.98172	0.382894	10.3588	5.4359	7.15217	3.34923	6.63563	2.24241	0.17027	0.831548	5.98401	4.72468	4.61725	4.60028	1.9738	4.94399	MLF2	Q15773	GO:0005634 nucleus, GO:0005737 cytoplasm, GO:0016020 membrane, GO:0005515 protein binding, GO:0006355 regulation of transcription, DNA-templated, GO:0003677 DNA binding
P08697	11	9	394.56	7.24515	9.39652	11.2038	5.7241	9.57972	9.83391	5.49488	4.38279	4.61403	10.7473	11.8435	11.2837	3.95562	10.4686	8.5703	11.3004	9.79575	11.7165	11.016	10.5616	10.4296	9.03402	6.00868	11.688	6.86661	SERPINF2	P08697	GO:0005615 extracellular space, GO:0004867 serine-type endopeptidase inhibitor activity, GO:0051918 negative regulation of fibrinolysis, GO:0070374 positive regulation of ERK1 and ERK2 cascade, GO:0045944 positive regulation of transcription by RNA polymerase II, GO:0005576 extracellular region, GO:0005515 protein binding, GO:0030414 peptidase inhibitor activity, GO:0010466 negative regulation of…
P09668	1	1	58.53	14.1897	13.196	13.8849	12.6969	10.943	12.2569	5.72018	8.78807	14.5352	11.7395	13.6768	15.7081	10.5298	13.9816	13.053	12.7341	13.037	12.1587	13.9723	14.0201	10.7209	13.5787	14.2409	15.7197	8.46266	CTSH	P09668	GO:0006508 proteolysis, GO:0008234 cysteine-type peptidase activity, GO:0043231 intracellular membrane-bounded organelle, GO:0043066 negative regulation of apoptotic process, GO:0005829 cytosol, GO:0016787 hydrolase activity, GO:0005615 extracellular space, GO:0008233 peptidase activity, GO:0036464 cytoplasmic ribonucleoprotein granule, GO:0005764 lysosome, GO:0004177 aminopeptidase activity, GO:…
Q75N90	3	1	74.35	11.0848	9.91456	11.9232	7.39125	10.0074	11.1082	4.93331	8.08003	8.65321	11.4967	12.7034	11.9173	7.52411	14.1195	9.29137	12.4465	12.6028	11.3151	11.1813	12.2445	11.6312	8.89946	10.2642	12.6863	7.57719	FBN3	Q75N90	GO:0005509 calcium ion binding, GO:0005576 extracellular region, GO:0009653 anatomical structure morphogenesis, GO:0005201 extracellular matrix structural constituent, GO:0031012 extracellular matrix
P22105;Q16473	104	95	5419.96	14.3878	11.802	14.8318	10.5036	14.5369	15.1592	7.29543	11.7405	12.5339	14.8691	16.1786	15.1718	11.2274	14.3147	13.3695	14.9134	14.4891	15.2377	11.5868	16.1289	15.201	11.4304	14.2576	16.2825	11.5433	TNXB	P22105	GO:0005515 protein binding, GO:0062023 collagen-containing extracellular matrix, GO:0030198 extracellular matrix organization, GO:0030199 collagen fibril organization, GO:0005615 extracellular space, GO:0007155 cell adhesion, GO:0005576 extracellular region, GO:0008201 heparin binding, GO:0070062 extracellular exosome, GO:0030036 actin cytoskeleton organization, GO:0005178 integrin binding, GO:00…
Q8N9N7	2	2	55.91	14.5284	13.594	15.639	12.7069	14.5318	17.6476	10.1923	15.527	12.8963	15.7934	17.9118	17.2906	12.7986	16.3267	15.117	16.4386	16.9762	16.6227	15.4378	16.778	15.8176	14.0018	14.8382	17.2537	13.1782	LRRC57	Q8N9N7	GO:0005515 protein binding, GO:0016020 membrane, GO:0070062 extracellular exosome
Q7Z3Y8;Q7Z3Y9	11	1	695.07	13.6363	13.0668	13.9483	10.3383	14.1629	18.3129	7.59832	11.046	12.776	14.6923	15.464	15.6253	10.5152	16.4889	16.1997	14.9697	16.3567	19.4979	18.4607	16.1257	15.6401	14.5243	15.7634	16.0269	12.8611	KRT27	Q7Z3Y8	GO:0005198 structural molecule activity, GO:0005737 cytoplasm, GO:0005882 intermediate filament, GO:0005829 cytosol, GO:0070062 extracellular exosome, GO:0003674 molecular_function, GO:0008150 biological_process, GO:0031424 keratinization, GO:0070268 cornification, GO:0031069 hair follicle morphogenesis
P12035	27	2	1424.81	18.1152	15.5491	16.9065	11.5668	16.2535	17.373	11.8598	14.7855	13.3419	17.3493	14.9566	16.8791	15.4283	15.566	14.7758	16.131	16.1865	19.3839	18.3892	15.2506	19.7032	14.5763	18.3314	16.3298	12.4866	KRT3	P12035	GO:0045095 keratin filament, GO:0005882 intermediate filament, GO:0005829 cytosol, GO:0070062 extracellular exosome, GO:0031424 keratinization, GO:0030855 epithelial cell differentiation, GO:0045104 intermediate filament cytoskeleton organization, GO:0070268 cornification
Q96L96	1	1	27.55	15.7446	15.0054	16.489	11.8186	15.3	17.4289	10.5048	14.3581	12.5079	16.5256	19.6163	18.5149	12.1696	17.096	15.0309	18.741	18.8866	19.3383	18.6881	19.1099	16.9042	15.3894	16.155	18.7608	13.8791	ALPK3	Q96L96	GO:0005524 ATP binding, GO:0006468 protein phosphorylation, GO:0004674 protein serine/threonine kinase activity, GO:0005634 nucleus, GO:0016301 kinase activity, GO:0016740 transferase activity, GO:0016310 phosphorylation, GO:0007275 multicellular organism development, GO:0007507 heart development, GO:0055013 cardiac muscle cell development
P21926	7	7	380.75	14.3478	12.1335	15.641	12.6247	13.7702	13.923	5.27412	7.72153	15.0872	14.1717	13.7295	15.8526	8.56168	15.2513	13.2599	13.8976	15.1774	15.729	14.4108	16.0286	14.7895	12.1792	13.8892	16.2149	11.3165	CD9	P21926	GO:0016021 integral component of membrane, GO:0005515 protein binding, GO:0016020 membrane, GO:0007155 cell adhesion, GO:0005925 focal adhesion, GO:0005615 extracellular space, GO:0005886 plasma membrane, GO:0005576 extracellular region, GO:0005887 integral component of plasma membrane, GO:0014905 myoblast fusion involved in skeletal muscle regeneration, GO:0070062 extracellular exosome, GO:00073…
Q6PII5	1	1	23.21	14.947	13.5794	16.4858	9.02898	15.0709	17.4486	10.336	13.5786	12.9791	16.5692	18.9558	17.9908	13.0733	17.0377	14.9992	17.4918	18.3789	17.5625	16.932	17.5191	16.1088	15.1156	15.86	18.0107	14.0905	HAGHL	Q6PII5	GO:0046872 metal ion binding, GO:0016787 hydrolase activity, GO:0004416 hydroxyacylglutathione hydrolase activity, GO:0019243 methylglyoxal catabolic process to D-lactate via S-lactoyl-glutathione
P02751	129	120	8966.37	18.2152	14.1859	19.8308	15.2801	19.1297	21.2583	12.1041	15.8633	15.0705	20.0651	21.2823	20.9451	13.9348	20.702	17.0909	19.3794	20.6804	22.1138	20.3226	20.9993	20.2721	18.4159	19.8696	20.8385	15.5426	FN1	P02751	GO:0005576 extracellular region, GO:0005515 protein binding, GO:0005615 extracellular space, GO:0007155 cell adhesion, GO:0050900 leukocyte migration, GO:0042802 identical protein binding, GO:0010952 positive regulation of peptidase activity, GO:0008201 heparin binding, GO:0006953 acute-phase response, GO:0070062 extracellular exosome, GO:0010628 positive regulation of gene expression, GO:0044267…
Q6ZVX7	3	3	168.71	10.0933	9.27752	11.7386	-2.64493	9.87412	10.7008	8.22426	8.08047	7.43832	10.6794	13.1532	13.6382	6.56849	11.5255	8.84469	12.7834	12.2618	11.5544	9.4582	10.5475	10.4633	7.89145	8.201	10.5323	5.95949	NCCRP1	Q6ZVX7	GO:0005737 cytoplasm, GO:0016567 protein ubiquitination, GO:0061630 ubiquitin protein ligase activity, GO:0070062 extracellular exosome, GO:0008284 positive regulation of cell population proliferation, GO:0031146 SCF-dependent proteasomal ubiquitin-dependent protein catabolic process, GO:0019005 SCF ubiquitin ligase complex, GO:0006516 glycoprotein catabolic process, GO:0030433 ubiquitin-dependen…
Q15323	18	3	982.59	9.78978	8.35525	10.1514	10.8874	7.5241	10.8902	5.27774	4.02027	12.3871	9.71874	10.9306	12.3353	3.96635	10.0074	9.51555	9.16477	9.76549	9.35832	9.65456	10.8546	9.29886	9.44943	9.65801	11.5758	6.49867	KRT31	Q15323	GO:0005198 structural molecule activity, GO:0005615 extracellular space, GO:0005515 protein binding, GO:0007010 cytoskeleton organization, GO:0005882 intermediate filament, GO:0005829 cytosol, GO:0070062 extracellular exosome, GO:0031424 keratinization, GO:0005200 structural constituent of cytoskeleton, GO:0008544 epidermis development, GO:0070268 cornification
P78539	8	7	357.19	12.8136	12.428	14.8368	9.16084	11.2575	9.96679	7.77901	9.90576	14.3569	11.8515	13.8037	14.025	10.072	10.9088	13.0849	13.1201	13.2391	10.698	11.189	10.165	12.598	12.2941	12.2308	12.6058	10.1918	SRPX	P78539	GO:0007155 cell adhesion, GO:0005515 protein binding, GO:0009986 cell surface, GO:0062023 collagen-containing extracellular matrix, GO:0016020 membrane, GO:0005201 extracellular matrix structural constituent, GO:0001845 phagolysosome assembly, GO:0006914 autophagy, GO:0034976 response to endoplasmic reticulum stress, GO:0060244 negative regulation of cell proliferation involved in contact inhibit…
P35080	2	2	53.92	NA	NA	NA	NA	NA	12.9537	NA	NA	NA	NA	NA	NA	NA	NA	NA	NA	NA	NA	NA	NA	6.78069	NA	NA	NA	NA	PFN2	P35080	GO:0003779 actin binding, GO:0030036 actin cytoskeleton organization, GO:0030833 regulation of actin filament polymerization, GO:0005737 cytoplasm, GO:0005856 cytoskeleton, GO:0005515 protein binding, GO:0016887 ATPase activity, GO:0070062 extracellular exosome, GO:0033138 positive regulation of peptidyl-serine phosphorylation, GO:0050821 protein stabilization, GO:0003785 actin monomer binding, G…
O43405	3	3	80.06	20.9424	16.8326	21.8222	15.1408	20.5638	19.3841	13.1176	13.0467	18.3847	20.4234	22.9373	23.2701	13.1024	21.9196	19.8326	22.8691	22.8586	21.9299	20.4074	22.4079	20.8934	19.4559	19.7018	23.1323	17.4307	COCH	O43405	GO:0062023 collagen-containing extracellular matrix, GO:0042742 defense response to bacterium, GO:0045089 positive regulation of innate immune response, GO:0007605 sensory perception of sound, GO:0031012 extracellular matrix, GO:0005576 extracellular region, GO:0005615 extracellular space, GO:0005515 protein binding, GO:0008360 regulation of cell shape, GO:0003429 growth plate cartilage chondrocy…
Q6UWD8	3	3	161.57	16.9329	15.6262	17.8148	13.8955	19.0953	17.9633	8.01954	11.351	11.0916	18.3512	19.5429	19.7462	10.6965	17.4298	14.2252	17.3006	16.5618	18.7662	17.2766	17.6469	18.2257	16.1047	16.9658	17.8729	11.3263	C16orf54	Q6UWD8	GO:0016020 membrane, GO:0016021 integral component of membrane
P40925	5	5	249.67	22.0537	20.6825	22.7804	19.6298	23.3442	23.3867	17.3839	21.1454	19.2086	23.6776	24.2888	24.2948	19.8008	23.3956	20.9218	22.4537	22.6735	24.9544	24.3067	23.4869	23.6608	21.7571	22.8663	24.1661	20.6223	MDH1	P40925	GO:0005975 carbohydrate metabolic process, GO:0055114 oxidation-reduction process, GO:0003824 catalytic activity, GO:0016615 malate dehydrogenase activity, GO:0006108 malate metabolic process, GO:0016616 oxidoreductase activity, acting on the CH-OH group of donors, NAD or NADP as acceptor, GO:0016491 oxidoreductase activity, GO:0019752 carboxylic acid metabolic process, GO:0030060 L-malate dehydr…
O00161	6	3	274.71	12.5273	12.2657	13.3604	11.9783	9.9016	10.8747	10.0598	11.1338	14.9019	12.5887	13.8837	15.5882	11.4557	12.539	12.3637	13.1395	13.4441	11.398	11.5388	13.0489	12.2453	11.9483	12.2521	13.5016	9.77144	SNAP23	O00161	GO:0016020 membrane, GO:0016021 integral component of membrane, GO:0005623 cell, GO:0005737 cytoplasm, GO:0015031 protein transport, GO:0005654 nucleoplasm, GO:0005886 plasma membrane, GO:0005925 focal adhesion, GO:0005515 protein binding, GO:0030054 cell junction, GO:0045202 synapse, GO:0098793 presynapse, GO:0042629 mast cell granule, GO:0006887 exocytosis, GO:0043005 neuron projection, GO:0070…
P11597	6	6	205.76	10.7048	8.27019	12.0063	8.93725	10.5778	11.304	8.27893	10.7772	9.99597	11.7078	15.858	12.2994	10.6247	9.66041	11.7135	12.968	21.3219	15.8402	11.0056	10.5763	11.2306	10.9907	11.0384	10.3084	7.29787	CETP	P11597	GO:0008289 lipid binding, GO:0120020 cholesterol transfer activity, GO:0043691 reverse cholesterol transport, GO:0034364 high-density lipoprotein particle, GO:0005615 extracellular space, GO:0042632 cholesterol homeostasis, GO:0055088 lipid homeostasis, GO:0070328 triglyceride homeostasis, GO:0006629 lipid metabolic process, GO:0008202 steroid metabolic process, GO:0005576 extracellular region, G…
Q9GZV7	5	5	257.16	16.1464	14.704	16.5879	11.3911	14.6664	15.9144	9.25856	11.7032	12.5297	15.6779	17.6024	16.9709	10.9267	14.6909	13.8859	16.633	17.0624	16.8447	16.1341	16.7419	16.5424	14.851	15.6376	17.1956	12.6169	HAPLN2	Q9GZV7	GO:0007155 cell adhesion, GO:0005540 hyaluronic acid binding, GO:0005576 extracellular region, GO:0031012 extracellular matrix, GO:0007417 central nervous system development, GO:0001501 skeletal system development, GO:0008065 establishment of blood-nerve barrier, GO:0085029 extracellular matrix assembly
P10643	18	17	1076.5	10.2128	8.77761	12.1512	3.83575	8.95783	11.2041	6.48405	8.63699	10.597	10.6711	12.5407	5.4217	6.96588	12.0694	9.58301	12.3912	11.1764	11.2863	10.0724	11.3736	10.6352	10.0411	10.6786	11.1621	7.79563	C7	P10643	GO:0005515 protein binding, GO:0006955 immune response, GO:0006956 complement activation, GO:0005579 membrane attack complex, GO:0005623 cell, GO:0005576 extracellular region, GO:0002376 immune system process, GO:0045087 innate immune response, GO:0030449 regulation of complement activation, GO:0019835 cytolysis, GO:0070062 extracellular exosome, GO:0006958 complement activation, classical pathwa…
Q5T749	7	6	289.86	12.2024	11.4171	12.9134	12.9248	13.8493	12.6571	12	10.2824	13.7464	15.4276	17.5008	16.1669	11.2089	14.1778	12.1349	14.6263	14.7146	16.6851	14.3912	14.0541	12.8054	14.4465	12.5698	15.3417	12.8403	KPRP	Q5T749	GO:0005737 cytoplasm, GO:0005515 protein binding, GO:0070062 extracellular exosome
A0A0B4J1U7	1	1	34.91	13.9644	12.653	14.4044	10.0407	14.0491	14.0884	6.7226	8.88583	8.1433	14.4261	15.1001	14.7071	9.33089	14.4692	12.2626	14.9391	14.42	14.4787	14.2793	14.1458	13.9248	12.612	13.3248	13.766	7.77496	IGHV6-1	A0A0B4J1U7	GO:0016020 membrane, GO:0005886 plasma membrane, GO:0005576 extracellular region, GO:0002376 immune system process, GO:0002250 adaptive immune response, GO:0019814 immunoglobulin complex, GO:0009897 external side of plasma membrane, GO:0003823 antigen binding, GO:0034987 immunoglobulin receptor binding, GO:0006910 phagocytosis, recognition, GO:0006911 phagocytosis, engulfment, GO:0006958 compleme…
Q8N4P2	2	1	62.83	13.4519	11.5803	13.9123	9.84952	12.6705	13.7798	10.9447	10.1443	11.293	13.8947	16.2701	14.7765	9.8255	14.879	12.0489	15.3737	14.7555	14.4117	13.7066	14.563	13.9315	12.219	11.7266	15.1915	10.5753	TTC30B	Q8N4P2	GO:0005515 protein binding, GO:0042995 cell projection, GO:0005929 cilium, GO:0120170 intraciliary transport particle B binding, GO:0035735 intraciliary transport involved in cilium assembly, GO:0030992 intraciliary transport particle B, GO:0036064 ciliary basal body, GO:0097542 ciliary tip, GO:0030030 cell projection organization, GO:0042073 intraciliary transport, GO:0005879 axonemal microtubule
P62736	17	2	1065.27	12.2066	8.81303	11.8215	5.52472	10.221	11.9536	4.90828	6.949	5.94398	11.68	13.9708	13.5417	6.52885	12.3396	10.0409	14.6449	13.8634	13.3851	11.205	12.464	10.7179	10.0155	10.5094	13.5347	7.13909	ACTA2	P62736	GO:0005737 cytoplasm, GO:0000166 nucleotide binding, GO:0005524 ATP binding, GO:0005856 cytoskeleton, GO:0005615 extracellular space, GO:0005829 cytosol, GO:0070062 extracellular exosome, GO:0009615 response to virus, GO:0015629 actin cytoskeleton, GO:0032991 protein-containing complex, GO:0010628 positive regulation of gene expression, GO:0019901 protein kinase binding, GO:0008217 regulation of …
O95248	4	4	123.8	13.6527	11.284	14.754	8.38711	11.8637	13.7889	6.91073	9.57692	10.6217	13.0585	14.8838	15.2262	9.26159	13.7478	11.5074	14.3327	13.9197	15.2211	15.3139	15.6469	13.1743	11.2826	12.1924	15.481	10.1778	SBF1	O95248	GO:0043087 regulation of GTPase activity, GO:0019208 phosphatase regulator activity, GO:0005737 cytoplasm, GO:0016021 integral component of membrane, GO:0016604 nuclear body, GO:0048471 perinuclear region of cytoplasm, GO:0005085 guanyl-nucleotide exchange factor activity, GO:0005789 endoplasmic reticulum membrane, GO:0005829 cytosol, GO:0017112 Rab guanyl-nucleotide exchange factor activity, GO:…
P02649	67	58	4464.55	20.0271	18.4313	19.7881	16.0116	20.3633	19.5935	12.1995	15.0632	17.3942	20.7368	22.457	22.1519	14.3331	20.992	19.5335	22.0255	22.0851	20.9134	20.2962	21.3786	19.8015	19.6723	19.7713	22.5982	17.3933	APOE	P02649	GO:0005576 extracellular region, GO:0008289 lipid binding, GO:0006869 lipid transport, GO:0042157 lipoprotein metabolic process, GO:0005615 extracellular space, GO:0010629 negative regulation of gene expression, GO:0042632 cholesterol homeostasis, GO:0043537 negative regulation of blood vessel endothelial cell migration, GO:0050728 negative regulation of inflammatory response, GO:0001937 negative…
P02748	28	21	1705.67	16.2021	14.1687	16.6333	11.8552	14.9434	16.9305	10.4873	12.504	11.7353	15.6699	17.6847	17.4406	12.3148	17.0399	13.8517	16.7474	18.1714	18.3939	17.5101	17.2159	16.535	14.4009	15.8569	17.7666	13.4484	C9	P02748	GO:0005515 protein binding, GO:0006955 immune response, GO:0005579 membrane attack complex, GO:0016020 membrane, GO:0016021 integral component of membrane, GO:0005615 extracellular space, GO:0005886 plasma membrane, GO:0005576 extracellular region, GO:0002376 immune system process, GO:0045087 innate immune response, GO:0030449 regulation of complement activation, GO:0019835 cytolysis, GO:0070062 …
P25311	8	8	352.5	16.4698	16.0963	17.3506	15.7355	16.5911	15.7506	9.46371	12.524	17.613	17.1149	18.1898	19.106	13.5763	16.5838	16.767	16.3864	16.9205	16.5792	16.6277	17.5498	16.9512	15.8752	17.9821	18.0211	13.7643	AZGP1	P25311	GO:0005634 nucleus, GO:0071806 protein transmembrane transport, GO:0007155 cell adhesion, GO:0005615 extracellular space, GO:0005515 protein binding, GO:0005576 extracellular region, GO:0090501 RNA phosphodiester bond hydrolysis, GO:0009897 external side of plasma membrane, GO:0070062 extracellular exosome, GO:0008285 negative regulation of cell population proliferation, GO:0001895 retina homeost…
Q96DA0	3	2	73.49	14.6484	12.7849	14.5157	12.9166	13.975	17.0722	12.8872	11.7719	12.5775	16.4311	17.5791	16.5935	12.17	16.5863	14.8099	16.4414	17.2343	18.3967	17.0356	15.073	15.249	13.6147	14.7578	16.4563	11.9054	ZG16B	Q96DA0	GO:0030246 carbohydrate binding, GO:0005615 extracellular space, GO:0005576 extracellular region, GO:0070062 extracellular exosome, GO:0003674 molecular_function, GO:0001895 retina homeostasis
P55268	68	63	4319.75	10.9147	6.0355	12.1525	6.8042	10.0939	12.0475	7.17799	8.10706	8.89676	11.4986	13.5178	11.9515	5.67745	12.9104	11.3108	13.8015	14.3302	12.4881	12.4753	16.1893	10.7392	12.4022	7.21184	15.9975	9.74454	LAMB2	P55268	GO:0007155 cell adhesion, GO:0005576 extracellular region, GO:0009887 animal organ morphogenesis, GO:0009888 tissue development, GO:0005201 extracellular matrix structural constituent, GO:0070062 extracellular exosome, GO:0044267 cellular protein metabolic process, GO:0016477 cell migration, GO:0034446 substrate adhesion-dependent cell spreading, GO:0070831 basement membrane assembly, GO:0005604 …
P01031	18	18	749.75	16.7246	15.2377	16.5955	12.9211	16.3255	17.8585	11.9245	14.8628	15.4192	17.4523	20.146	19.5237	13.8813	19.3348	15.327	19.3049	18.4983	19.8282	17.6352	18.6583	17.6225	15.4717	15.5215	18.9704	14.2008	C5	P01031	GO:0005576 extracellular region, GO:0005515 protein binding, GO:0006954 inflammatory response, GO:0005615 extracellular space, GO:0004866 endopeptidase inhibitor activity, GO:0006956 complement activation, GO:0010951 negative regulation of endopeptidase activity, GO:0002376 immune system process, GO:0045087 innate immune response, GO:0060326 cell chemotaxis, GO:0030449 regulation of complement ac…
P05546	30	30	1454.88	17.8298	10.7892	21.9831	15.1167	18.5572	10.5399	7.58679	7.60937	20.6868	10.3078	19.8049	17.0721	9.43061	13.9075	16.8075	22.77	21.9741	17.0494	13.6456	13.4543	18.5402	12.2865	12.7306	14.0334	11.207	SERPIND1	P05546	GO:0005615 extracellular space, GO:0004867 serine-type endopeptidase inhibitor activity, GO:0007596 blood coagulation, GO:0005576 extracellular region, GO:0006935 chemotaxis, GO:0008201 heparin binding, GO:0030414 peptidase inhibitor activity, GO:0007599 hemostasis, GO:0010466 negative regulation of peptidase activity, GO:0070062 extracellular exosome, GO:0044267 cellular protein metabolic proces…
P35241	15	1	639.28	24.41	22.4249	25.3336	19.2402	24.4434	25.7901	18.9891	23.4476	21.8534	25.2354	25.721	26.0152	22.4282	24.753	23.0624	25.2974	26.2643	25.8613	24.9508	25.4144	25.2587	23.0833	23.5443	25.7436	21.196	RDX	P35241	GO:0003779 actin binding, GO:0005856 cytoskeleton, GO:0008092 cytoskeletal protein binding, GO:0003723 RNA binding, GO:0005737 cytoplasm, GO:0016020 membrane, GO:0005886 plasma membrane, GO:0005925 focal adhesion, GO:0005615 extracellular space, GO:0042995 cell projection, GO:0005515 protein binding, GO:0051693 actin filament capping, GO:0045296 cadherin binding, GO:0030027 lamellipodium, GO:0030…
Q9Y6N6	33	28	1746.13	18.1668	16.9241	19.6533	11.43	16.5675	19.5733	10.5704	13.3885	12.5916	17.8626	19.4403	19.7419	11.66	18.3961	16.0182	19.2368	18.6437	21.3638	20.974	21.1862	19.5821	17.0126	18.7147	20.5155	15.1049	LAMC3	Q9Y6N6	GO:0007155 cell adhesion, GO:0005576 extracellular region, GO:0009887 animal organ morphogenesis, GO:0009888 tissue development, GO:0005604 basement membrane, GO:0016477 cell migration, GO:0034446 substrate adhesion-dependent cell spreading, GO:0016020 membrane, GO:0030198 extracellular matrix organization, GO:0005198 structural molecule activity, GO:0031012 extracellular matrix, GO:0000904 cell …
P02790	9	9	380.05	15.0479	14.0812	15.9773	14.2069	13.9504	15.3233	10.1943	10.9631	16.6767	15.9271	16.324	16.3669	10.6085	15.7458	14.2498	15.3469	15.5122	15.7829	15.8536	16.6059	14.7012	14.4584	15.0414	16.996	11.9642	HPX	P02790	GO:0006879 cellular iron ion homeostasis, GO:0015232 heme transporter activity, GO:0015886 heme transport, GO:0005623 cell, GO:0046872 metal ion binding, GO:0005615 extracellular space, GO:0005576 extracellular region, GO:0006898 receptor-mediated endocytosis, GO:0005515 protein binding, GO:0070062 extracellular exosome, GO:0072562 blood microparticle, GO:0062023 collagen-containing extracellular…
P50851	4	2	111.54	10.7031	5.70169	11.7637	9.79444	8.98334	9.7935	5.58166	7.08407	11.435	10.178	10.6133	13.9145	5.44309	7.85089	12.137	10.6212	6.60703	11.722	8.98982	10.4123	10.4127	10.1237	8.3457	11.5546	10.0637	LRBA	P50851	GO:0005515 protein binding, GO:0016020 membrane, GO:0016021 integral component of membrane, GO:0005783 endoplasmic reticulum, GO:0005794 Golgi apparatus, GO:0005886 plasma membrane, GO:0005764 lysosome, GO:0003674 molecular_function, GO:0008150 biological_process
Q96NY7	7	6	444.16	21.4932	20.1398	22.3277	17.5122	22.8649	22.0226	12.766	16.6005	17.2796	22.6349	22.5373	23.7403	15.1744	22.5939	19.7032	21.9642	21.9127	22.2027	21.8511	22.9012	22.9592	20.6565	21.9477	23.3825	17.9025	CLIC6	Q96NY7	GO:0005737 cytoplasm, GO:0016020 membrane, GO:0016021 integral component of membrane, GO:0034220 ion transmembrane transport, GO:0005244 voltage-gated ion channel activity, GO:0006811 ion transport, GO:0034765 regulation of ion transmembrane transport, GO:0005886 plasma membrane, GO:0005254 chloride channel activity, GO:0006821 chloride transport, GO:0034707 chloride channel complex, GO:1902476 c…
Q9Y639	4	4	186.41	14.0271	14.349	15.6525	9.60852	12.3807	15.2294	10.1871	11.3474	12.2886	13.7498	15.7775	16.0083	9.59371	14.3203	12.9433	15.7794	16.8461	17.0921	15.6316	15.4663	15.0628	12.8855	14.1351	16.0715	10.4247	NPTN	Q9Y639	GO:0005623 cell, GO:0016020 membrane, GO:0016021 integral component of membrane, GO:0007155 cell adhesion, GO:0005886 plasma membrane, GO:0030054 cell junction, GO:0009986 cell surface, GO:0045202 synapse, GO:0005515 protein binding, GO:0007399 nervous system development, GO:0007411 axon guidance, GO:0001934 positive regulation of protein phosphorylation, GO:0014069 postsynaptic density, GO:00304…
Q14982	2	2	68.53	19.696	18.1532	20.9657	14.803	18.5427	20.4123	12.102	14.3002	15.9893	19.2734	20.9533	20.7957	12.5797	20.3088	18.4531	20.2934	20.571	20.4411	20.151	22.0348	20.3246	18.091	19.3416	21.4976	17.4435	OPCML	Q14982	GO:0016020 membrane, GO:0007155 cell adhesion, GO:0005886 plasma membrane, GO:0005515 protein binding, GO:0005576 extracellular region, GO:0031225 anchored component of membrane, GO:0008038 neuron recognition
P48740	2	1	96.57	10.2542	6.66274	8.42619	8.20307	9.19951	10.2412	3.42547	2.67231	7.3803	10.3864	11.3737	12.0193	2.85479	10.217	7.4058	11.779	10.5462	11.3826	9.94886	10.1916	9.68194	7.62553	8.14847	11.2796	6.08855	MASP1	P48740	GO:0006508 proteolysis, GO:0004252 serine-type endopeptidase activity, GO:0005509 calcium ion binding, GO:0046872 metal ion binding, GO:0005654 nucleoplasm, GO:0005829 cytosol, GO:0016787 hydrolase activity, GO:0005615 extracellular space, GO:0042803 protein homodimerization activity, GO:0008233 peptidase activity, GO:0005576 extracellular region, GO:0008236 serine-type peptidase activity, GO:000…
P04180	6	6	328.6	16.8848	14.804	17.5232	12.6995	16.7825	17.3091	10.4104	14.5433	14.4419	18.7664	19.3736	19.7784	12.9626	17.9523	15.5693	17.4856	17.0064	18.5819	17.0354	18.5509	18.0643	16.2409	17.0698	18.7309	14.5727	LCAT	P04180	GO:0006629 lipid metabolic process, GO:0008374 O-acyltransferase activity, GO:0005615 extracellular space, GO:0042632 cholesterol homeostasis, GO:0016740 transferase activity, GO:0016746 transferase activity, transferring acyl groups, GO:0008202 steroid metabolic process, GO:0005515 protein binding, GO:0005576 extracellular region, GO:0008203 cholesterol metabolic process, GO:0004607 phosphatidyl…
A0A0B4J1X5;P01764	6	4	301.8	15.8325	13.9805	17.4503	11.4801	15.59	16.6797	10.3612	9.95111	12.5366	17.217	18.1893	17.8843	11.0846	17.7965	15.3913	18.1572	18.9955	17.6567	16.0377	16.8058	16.5298	15.3945	16.837	18.3767	13.2348	IGHV3-74	A0A0B4J1X5	GO:0016020 membrane, GO:0005886 plasma membrane, GO:0005576 extracellular region, GO:0002376 immune system process, GO:0002250 adaptive immune response, GO:0019814 immunoglobulin complex, GO:0009897 external side of plasma membrane, GO:0003823 antigen binding, GO:0034987 immunoglobulin receptor binding, GO:0006910 phagocytosis, recognition, GO:0006911 phagocytosis, engulfment, GO:0006958 compleme…
P39059	12	10	631.45	15.385	14.4578	15.6474	12.5233	15.9181	14.6552	7.79581	8.89468	16.7483	15.0958	17.2931	18.5498	10.6956	15.108	15.8478	16.279	15.5873	20.2485	17.3592	16.0535	16.0574	15.568	15.3558	19.6635	12.9153	COL15A1	P39059	GO:0007155 cell adhesion, GO:0005198 structural molecule activity, GO:0005604 basement membrane, GO:0005615 extracellular space, GO:0016021 integral component of membrane, GO:0007165 signal transduction, GO:0005576 extracellular region, GO:0005581 collagen trimer, GO:0007275 multicellular organism development, GO:0030154 cell differentiation, GO:0005201 extracellular matrix structural constituent…
P12259	63	60	3284.66	15.8688	13.1342	15.5568	11.3129	16.0587	16.1109	10.077	10.8298	11.8736	15.6405	17.0004	15.6849	11.2967	16.4111	14.7053	17.4745	15.957	14.7008	13.1693	14.7358	15.3897	13.9828	14.1574	15.5101	11.3163	F5	P12259	GO:0005507 copper ion binding, GO:0016020 membrane, GO:0046872 metal ion binding, GO:0005576 extracellular region, GO:0005886 plasma membrane, GO:0005515 protein binding, GO:0000139 Golgi membrane, GO:0007596 blood coagulation, GO:0007599 hemostasis, GO:0044267 cellular protein metabolic process, GO:0043687 post-translational protein modification, GO:0002576 platelet degranulation, GO:0005788 end…
P05067;Q06481	26	21	1178.55	14.1529	13.1807	14.7612	11.1516	13.7887	14.0618	9.23786	11.8989	12.4712	14.2085	15.4995	15.5633	10.8113	15.1416	13.4348	15.7867	15.6921	15.363	14.4281	15.1352	14.4313	13.2189	13.9906	15.8399	11.8452	APP	P05067	GO:0016021 integral component of membrane, GO:0004867 serine-type endopeptidase inhibitor activity, GO:0008201 heparin binding, GO:0046914 transition metal ion binding, GO:0007399 nervous system development, GO:0010629 negative regulation of gene expression, GO:1904646 cellular response to amyloid-beta, GO:0070555 response to interleukin-1, GO:0001774 microglial cell activation, GO:1901224 positi…
P47929	2	2	173.04	13.088	10.871	13.7362	7.90418	12.5962	13.7135	6.91048	9.01743	11.2555	12.6053	14.7439	14.361	8.62379	14.7378	11.5278	14.0173	15.0812	12.5404	12.0655	14.1349	15.417	11.8086	10.5498	14.2836	11.0421	LGALS7B	P47929	GO:0005615 extracellular space, GO:0030246 carbohydrate binding, GO:0007157 heterophilic cell-cell adhesion via plasma membrane cell adhesion molecules, GO:0005634 nucleus, GO:0005737 cytoplasm, GO:0005576 extracellular region, GO:0006915 apoptotic process, GO:0070062 extracellular exosome
P55001	1	1	29.27	14.6103	12.0433	14.6474	9.23617	15.3499	14.995	7.648	10.1292	11.5994	16.2388	17.3708	17.2161	11.0295	15.6295	15.0138	17.6449	15.491	17.3379	15.2931	15.4554	15.2039	14.6054	14.0499	16.1186	11.1128	MFAP2	P55001	GO:0001527 microfibril, GO:0005576 extracellular region, GO:0062023 collagen-containing extracellular matrix, GO:0005201 extracellular matrix structural constituent, GO:0030198 extracellular matrix organization, GO:0120162 positive regulation of cold-induced thermogenesis, GO:0048048 embryonic eye morphogenesis, GO:0048050 post-embryonic eye morphogenesis
O00339	1	1	37.19	16.4912	15.2561	18.0852	10.786	14.1203	18.043	8.14438	10.9048	13.4938	16.6013	18.1009	18.2472	10.4805	17.0695	15.9055	17.0798	18.4242	17.6966	17.3746	18.0908	17.4812	15.6564	16.68	17.9431	14.1741	MATN2	O00339	GO:0005509 calcium ion binding, GO:0005515 protein binding, GO:0005576 extracellular region, GO:0005615 extracellular space, GO:0031012 extracellular matrix, GO:0008150 biological_process, GO:0062023 collagen-containing extracellular matrix, GO:0005201 extracellular matrix structural constituent, GO:0003429 growth plate cartilage chondrocyte morphogenesis, GO:0001764 neuron migration, GO:0007411 …
P01780;A0A0B4J1V1;A0A0B4J1X8	4	1	229.25	12.5548	8.26916	13.1549	4.82055	11.9738	12.8313	8.26371	6.56814	5.71218	12.1838	15.4525	15.9583	6.40183	13.213	11.6549	14.172	14.9012	14.5901	12.8218	12.7437	12.8397	11.7946	10.9446	12.074	9.66306	IGHV3-7	P01780	GO:0016020 membrane, GO:0005886 plasma membrane, GO:0005576 extracellular region, GO:0006955 immune response, GO:0002376 immune system process, GO:0002250 adaptive immune response, GO:0019814 immunoglobulin complex, GO:0009897 external side of plasma membrane, GO:0006898 receptor-mediated endocytosis, GO:0006956 complement activation, GO:0006958 complement activation, classical pathway, GO:003044…
P47895	2	1	46.71	17.5479	15.1864	18.4084	12.332	16.2124	17.4886	9.6436	11.9911	14.8845	17.8161	19.5842	19.0874	9.40749	18.9711	16.291	18.5058	20.2523	20.3496	19.5721	18.5929	17.6672	16.0002	17.3994	18.1569	14.2585	ALDH1A3	P47895	GO:0055114 oxidation-reduction process, GO:0016491 oxidoreductase activity, GO:0016620 oxidoreductase activity, acting on the aldehyde or oxo group of donors, NAD or NADP as acceptor, GO:0005737 cytoplasm, GO:0042803 protein homodimerization activity, GO:0004029 aldehyde dehydrogenase (NAD+) activity, GO:0004030 aldehyde dehydrogenase [NAD(P)+] activity, GO:0070324 thyroid hormone binding, GO:007…
Q9BQ16	2	1	75.1	16.1583	14.9284	16.8932	12.5883	17.8859	16.7225	11.1648	12.9363	12.056	17.9768	18.5537	19.879	11.3005	17.2984	13.9267	17.4189	17.9806	19.0304	17.1128	17.5831	16.9987	15.2109	16.2857	16.7786	13.158	SPOCK3	Q9BQ16	GO:0005515 protein binding, GO:0005509 calcium ion binding, GO:0005576 extracellular region, GO:0005615 extracellular space, GO:0030414 peptidase inhibitor activity, GO:0010466 negative regulation of peptidase activity, GO:0048856 anatomical structure development, GO:0004857 enzyme inhibitor activity, GO:0008191 metalloendopeptidase inhibitor activity, GO:0005518 collagen binding, GO:0050840 extr…
P00740	1	1	25.44	18.4144	19.2503	18.5822	12.4866	18.3394	19.0088	16.3809	17.0363	14.1748	19.1578	19.8009	19.6588	16.4566	17.4279	17.459	18.517	19.6314	20.1546	20.5111	18.8757	19.0381	16.5167	19.0734	19.301	15.4654	F9	P00740	GO:0005576 extracellular region, GO:0006508 proteolysis, GO:0004252 serine-type endopeptidase activity, GO:0005509 calcium ion binding, GO:0007596 blood coagulation, GO:0005615 extracellular space, GO:0046872 metal ion binding, GO:0016787 hydrolase activity, GO:0005515 protein binding, GO:0008233 peptidase activity, GO:0008236 serine-type peptidase activity, GO:0005886 plasma membrane, GO:0007599…
P00736;Q9NZP8	28	25	1603.56	16.3238	18.4531	16.7263	12.8389	16.5744	18.0898	12.4117	14.7283	15.9415	17.5885	19.9991	19.1413	14.0931	17.9462	17.8355	20.2964	20.5946	17.9073	17.4137	18.1018	17.6505	18.2977	16.9525	17.873	14.0579	C1R	P00736	GO:0006508 proteolysis, GO:0004252 serine-type endopeptidase activity, GO:0005509 calcium ion binding, GO:0006958 complement activation, classical pathway, GO:0016787 hydrolase activity, GO:0008233 peptidase activity
Q6PCB0	3	2	111.76	13.5115	12.1497	14.5681	10.9835	10.2893	13.7185	9.69881	10.6771	13.8418	13.5862	14.2359	15.5951	8.96006	12.7821	11.9938	13.0721	12.1438	13.2787	11.304	11.4084	11.9821	12.7401	9.67695	13.0759	10.6133	VWA1	Q6PCB0	GO:0005615 extracellular space, GO:0005576 extracellular region, GO:0031012 extracellular matrix, GO:0070062 extracellular exosome, GO:0044267 cellular protein metabolic process, GO:0005604 basement membrane, GO:0043687 post-translational protein modification, GO:0062023 collagen-containing extracellular matrix, GO:0005788 endoplasmic reticulum lumen, GO:0005201 extracellular matrix structural co…
P09104	4	1	222.15	13.1645	11.7124	13.0876	9.28321	13.5178	13.5577	5.75017	8.92133	9.6767	13.9683	15.9099	15.2515	7.9719	14.4832	10.9254	13.5622	13.1428	14.4974	13.1833	13.7974	14.6827	12.3912	13.4942	14.0312	9.02277	ENO2	P09104	GO:0006096 glycolytic process, GO:0000287 magnesium ion binding, GO:0004634 phosphopyruvate hydratase activity, GO:0000015 phosphopyruvate hydratase complex, GO:0005737 cytoplasm, GO:0016020 membrane, GO:0046872 metal ion binding, GO:0005829 cytosol, GO:0005886 plasma membrane, GO:0016829 lyase activity, GO:0005615 extracellular space, GO:0005515 protein binding, GO:0070062 extracellular exosome,…
Q9H7P6	4	4	204.92	10.7597	8.94938	12.313	9.33283	12.2504	12.4294	6.34875	9.60519	10.3642	13.3739	13.8549	14.5283	10.0219	12.5707	11.1274	11.6623	11.3416	13.5084	11.8282	12.3984	13.2926	11.21	12.3609	13.3032	9.18674	MVB12B	Q9H7P6	GO:0000813 ESCRT I complex, GO:0005634 nucleus, GO:0016020 membrane, GO:0015031 protein transport, GO:0005768 endosome, GO:0005829 cytosol, GO:0005886 plasma membrane, GO:0005515 protein binding, GO:0008289 lipid binding, GO:0005769 early endosome, GO:0031902 late endosome membrane, GO:0070062 extracellular exosome, GO:0016197 endosomal transport, GO:0019058 viral life cycle, GO:0075733 intracell…
Q6NW40	1	1	67.84	15.4195	11.31	15.8928	10.0242	15.1041	15.9022	10.9157	11.699	13.3484	15.2489	17.3416	17.8108	11.9791	17.1938	14.983	17.0471	17.274	18.9183	17.1506	16.2033	15.5536	13.3302	14.9452	16.1338	12.0418	RGMB	Q6NW40	GO:0007155 cell adhesion, GO:0046658 anchored component of plasma membrane, GO:0030509 BMP signaling pathway, GO:0042802 identical protein binding, GO:0007165 signal transduction, GO:0045893 positive regulation of transcription, DNA-templated, GO:0005793 endoplasmic reticulum-Golgi intermediate compartment, GO:0016020 membrane, GO:0005886 plasma membrane, GO:0005515 protein binding, GO:0045121 me…
P02533	58	13	4192.38	11.3785	10.4466	12.4658	7.77579	11.4863	10.2452	3.39207	7.05254	11.8184	9.60645	12.9029	14.3677	5.14158	11.8391	11.5923	NA	12.2816	9.83822	12.5783	11.933	11.7522	11.6253	12.3407	14.5243	9.81158	KRT14	P02533	GO:0005198 structural molecule activity, GO:0005634 nucleus, GO:0005737 cytoplasm, GO:0005515 protein binding, GO:0005882 intermediate filament, GO:0005829 cytosol, GO:0070062 extracellular exosome, GO:0031424 keratinization, GO:0005200 structural constituent of cytoskeleton, GO:0008544 epidermis development, GO:0070268 cornification, GO:1990254 keratin filament binding, GO:0007568 aging, GO:0010…
Q7Z7M0	2	2	112.86	NA	NA	9.24129	6.37619	8.28547	11.0652	4.59188	3.9481	NA	9.31721	11.5085	12.777	4.86733	9.68699	9.3827	12.5658	10.1394	NA	NA	9.40393	9.71607	10.5344	8.65746	9.90306	3.29866	MEGF8	Q7Z7M0	GO:0005515 protein binding, GO:0005509 calcium ion binding, GO:0005634 nucleus, GO:0016020 membrane, GO:0016021 integral component of membrane, GO:0009887 animal organ morphogenesis, GO:0009888 tissue development, GO:0070062 extracellular exosome, GO:0035108 limb morphogenesis, GO:0030509 BMP signaling pathway, GO:0045879 negative regulation of smoothened signaling pathway, GO:0048842 positive re…
Q8N3F8	1	1	27.28	11.3005	9.22981	11.2712	5.99123	10.5896	10.6853	4.88936	8.31528	6.39253	6.88522	10.7982	11.5353	6.34546	10.9472	9.92629	10.1579	13.0128	11.0062	9.8184	13.2205	13.0234	7.041	11.4363	13.1318	8.98746	MICALL1	Q8N3F8	GO:0017137 Rab GTPase binding, GO:0032456 endocytic recycling, GO:0046872 metal ion binding, GO:0005515 protein binding, GO:0016020 membrane, GO:0015031 protein transport, GO:0005768 endosome, GO:0042802 identical protein binding, GO:0031902 late endosome membrane, GO:0006897 endocytosis, GO:0045296 cadherin binding, GO:0005815 microtubule organizing center, GO:1990126 retrograde transport, endos…
P01911;P04440	5	3	209.82	18.937	17.9361	19.942	13.6514	18.6843	19.1977	11.8754	15.3435	18.2514	20.3549	21.2053	21.0061	14.9387	20.2187	18.8952	20.2354	20.602	21.8322	20.2071	20.5735	19.5722	18.0826	18.9798	21.0584	16.7964	HLA-DRB1	P01911	GO:0016020 membrane, GO:0006955 immune response, GO:0019882 antigen processing and presentation, GO:0042613 MHC class II protein complex, GO:0016021 integral component of membrane, GO:0005783 endoplasmic reticulum, GO:0005789 endoplasmic reticulum membrane, GO:0005768 endosome, GO:0005794 Golgi apparatus, GO:0005765 lysosomal membrane, GO:0005615 extracellular space, GO:0005886 plasma membrane, G…
Q8IV08	3	2	100.55	12.0147	11.6344	13.8249	10.2853	14.6675	14.0408	4.57084	6.99397	10.1646	15.0735	17.3195	15.3226	11.1794	15.2985	12.2735	15.8964	13.3087	14.8645	13.8591	13.0201	12.33	12.779	11.4431	14.4853	10.203	PLD3	Q8IV08	GO:0016020 membrane, GO:0016021 integral component of membrane, GO:0003824 catalytic activity, GO:0005783 endoplasmic reticulum, GO:0005789 endoplasmic reticulum membrane, GO:0016787 hydrolase activity, GO:0005768 endosome, GO:0005794 Golgi apparatus, GO:0006259 DNA metabolic process, GO:0090305 nucleic acid phosphodiester bond hydrolysis, GO:0005515 protein binding, GO:0004527 exonuclease activi…
Q9Y6W5	2	2	76.57	16.2916	15.4787	17.5432	13.2402	15.5988	16.8611	9.19928	10.8998	16.1043	17.0467	18.5429	18.9534	10.9035	17.8743	15.8775	18.1922	17.7335	17.6977	16.7421	17.3785	16.4368	15.5542	16.0366	17.7883	13.4091	WASF2	Q9Y6W5	GO:0005856 cytoskeleton, GO:0003779 actin binding, GO:0030036 actin cytoskeleton organization, GO:0005737 cytoplasm, GO:0042995 cell projection, GO:0005515 protein binding, GO:0038096 Fc-gamma receptor signaling pathway involved in phagocytosis, GO:0005829 cytosol, GO:0045296 cadherin binding, GO:0030027 lamellipodium, GO:0070062 extracellular exosome, GO:0032991 protein-containing complex, GO:00…
P10909	57	48	4280.04	12.3164	10.9405	13.5919	9.51434	11.6372	13.6835	9.45906	11.7058	10.5231	13.1743	13.4752	14.536	11.2095	13.4104	12.0695	13.476	14.1861	14.8511	13.2058	13.9079	14.134	11.0932	13.2643	13.4724	9.49561	CLU	P10909	GO:0005615 extracellular space, GO:0005737 cytoplasm, GO:0010628 positive regulation of gene expression, GO:0005634 nucleus, GO:0005515 protein binding, GO:0016020 membrane, GO:0005783 endoplasmic reticulum, GO:0043231 intracellular membrane-bounded organelle, GO:0005743 mitochondrial inner membrane, GO:0005739 mitochondrion, GO:0005829 cytosol, GO:0005576 extracellular region, GO:0006915 apoptot…
Q16555;Q14194	3	3	184.96	14.1976	11.3817	14.2155	7.91414	13.4784	13.2737	7.72473	9.69529	11.3019	13.7494	16.5448	16.3482	7.96516	14.6316	12.3289	16.0317	15.3418	16.1394	14.2966	14.8137	13.0098	12.7017	13.2206	15.8342	8.48208	DPYSL2	Q16555	GO:0016787 hydrolase activity, GO:0005737 cytoplasm, GO:0008017 microtubule binding, GO:0007010 cytoskeleton organization, GO:0016810 hydrolase activity, acting on carbon-nitrogen (but not peptide) bonds, GO:0007411 axon guidance, GO:0007420 brain development, GO:0030516 regulation of axon extension, GO:0045664 regulation of neuron differentiation, GO:0005623 cell, GO:0005829 cytosol, GO:0005886 …
Q8TDM6	1	1	22.03	NA	8.00321	11.6194	8.78463	8.72177	12.0373	NA	NA	NA	10.3313	11.6037	12.9907	NA	11.7773	8.79753	10.3291	11.8093	9.45401	10.0563	6.62706	11.1262	6.87355	10.2871	11.1813	6.61649	DLG5	Q8TDM6	GO:0005515 protein binding, GO:0042981 regulation of apoptotic process, GO:0005737 cytoplasm, GO:0016020 membrane, GO:0005856 cytoskeleton, GO:0005886 plasma membrane, GO:0030054 cell junction, GO:0042995 cell projection, GO:0045202 synapse, GO:0036064 ciliary basal body, GO:0045880 positive regulation of smoothened signaling pathway, GO:0035331 negative regulation of hippo signaling, GO:0014069 …
P12109	42	40	2976.01	20.4614	19.752	21.3359	18.4373	18.4936	18.6995	14.1458	17.9147	22.0798	20.7119	20.6233	21.9116	17.6258	21.087	19.7975	20.8109	20.4753	19.4978	20.9481	21.8602	21.3367	20.2572	20.8525	22.6545	19.1591	COL6A1	P12109	GO:0016020 membrane, GO:0007155 cell adhesion, GO:0005765 lysosomal membrane, GO:0005576 extracellular region, GO:0005581 collagen trimer, GO:0005615 extracellular space, GO:0031012 extracellular matrix, GO:0071230 cellular response to amino acid stimulus, GO:0042383 sarcolemma, GO:0070062 extracellular exosome, GO:0062023 collagen-containing extracellular matrix, GO:0030020 extracellular matrix …
P15924	78	66	3425.45	8.73846	8.47107	10.2593	7.22161	8.01632	12.9212	4.37997	10.7481	3.58149	11.6726	13.3021	13.492	10.2008	11.1531	11.4415	11.2561	13.194	10.5438	10.3695	8.48103	11.4476	10.3085	9.58258	11.7366	7.80054	DSP	P15924	GO:0005515 protein binding, GO:0005856 cytoskeleton, GO:0098609 cell-cell adhesion, GO:0030054 cell junction, GO:0050839 cell adhesion molecule binding, GO:0003723 RNA binding, GO:0005634 nucleus, GO:0005737 cytoplasm, GO:0016020 membrane, GO:0005886 plasma membrane, GO:0070062 extracellular exosome, GO:0031424 keratinization, GO:0005882 intermediate filament, GO:0005198 structural molecule activ…
Q9H9H4	8	7	432.22	18.6345	17.9073	17.1857	11.118	16.4223	16.5049	8.29965	12.0598	13.1102	16.0744	14.9873	15.1576	12.2423	15.3016	13.2638	15.1321	15.4006	17.6512	17.4727	15.5038	17.6022	13.4568	17.8991	15.8782	9.98922	VPS37B	Q9H9H4	GO:0032509 endosome transport via multivesicular body sorting pathway, GO:0000813 ESCRT I complex, GO:0005737 cytoplasm, GO:0016020 membrane, GO:0015031 protein transport, GO:0005768 endosome, GO:0005886 plasma membrane, GO:0005515 protein binding, GO:0030496 midbody, GO:0031902 late endosome membrane, GO:0043231 intracellular membrane-bounded organelle, GO:0070062 extracellular exosome, GO:00483…
P20930	18	15	910.71	15.9025	15.4167	16.2733	8.87394	12.0785	13.9805	7.43827	7.26911	12.7863	16.4028	16.7814	16.0942	9.22717	16.3008	13.3812	18.0232	17.1591	16.2702	14.7517	16.6069	14.1477	11.8924	12.2225	14.8055	13.4291	FLG	P20930	GO:0005509 calcium ion binding, GO:0005198 structural molecule activity, GO:0046914 transition metal ion binding, GO:0005634 nucleus, GO:0046872 metal ion binding, GO:0005515 protein binding, GO:0005882 intermediate filament, GO:0007275 multicellular organism development, GO:0036464 cytoplasmic ribonucleoprotein granule, GO:0005829 cytosol, GO:0062023 collagen-containing extracellular matrix, GO:…
P07225	28	28	1437.92	11.8595	9.51219	12.6316	8.18489	11.8578	13.0213	5.69113	7.20401	7.96692	14.0392	14.84	14.762	7.12968	13.7698	10.611	13.2475	13.6191	13.5509	12.8701	14.1245	13.1496	12.632	10.136	13.6329	9.37147	PROS1	P07225	GO:0005576 extracellular region, GO:0005509 calcium ion binding, GO:0030195 negative regulation of blood coagulation, GO:0005615 extracellular space, GO:0010951 negative regulation of endopeptidase activity, GO:0030449 regulation of complement activation, GO:0050900 leukocyte migration, GO:0005886 plasma membrane, GO:0007596 blood coagulation, GO:0007599 hemostasis, GO:0005789 endoplasmic reticul…
Q04695	37	10	2122.75	11.2513	9.16553	10.6734	6.32551	9.46922	11.0506	6.73139	8.53518	9.64668	9.09405	11.9271	11.1549	7.64323	11.0746	8.93482	12.0353	11.8158	11.5889	9.63577	11.1257	9.91914	7.83906	8.91375	10.1992	5.85157	KRT17	Q04695	GO:0005198 structural molecule activity, GO:0005882 intermediate filament, GO:0045111 intermediate filament cytoskeleton, GO:0005737 cytoplasm, GO:0005515 protein binding, GO:0005829 cytosol, GO:0031424 keratinization, GO:0031069 hair follicle morphogenesis, GO:0070268 cornification, GO:0002009 morphogenesis of an epithelium, GO:0030307 positive regulation of cell growth, GO:0045109 intermediate …
A5D8V6	2	2	101.39	25.5457	23.2171	26.0832	20.043	24.9252	26.278	19.5652	21.6727	21.8094	26.5781	27.9529	27.986	21.1492	26.9627	24.2633	27.2137	28.2491	27.5959	26.6423	27.1497	25.9036	24.6486	25.277	27.6892	23.9302	VPS37C	A5D8V6	GO:0032509 endosome transport via multivesicular body sorting pathway, GO:0000813 ESCRT I complex, GO:0016020 membrane, GO:0015031 protein transport, GO:0005768 endosome, GO:0005515 protein binding, GO:0031902 late endosome membrane, GO:0043231 intracellular membrane-bounded organelle, GO:0070062 extracellular exosome, GO:0048306 calcium-dependent protein binding, GO:0006612 protein targeting to …
P62805	3	3	183.22	12.6169	10.6516	12.0505	7.67989	10.9975	12.5273	5.98419	9.64031	8.73743	11.8786	14.2021	12.7384	9.11681	13.1335	10.8373	13.9499	13.7804	13.4042	13.3223	12.015	12.9495	11.3797	11.7658	12.8494	8.72513	H4C11	P62805	GO:0003677 DNA binding, GO:0005634 nucleus, GO:0000786 nucleosome, GO:0006352 DNA-templated transcription, initiation, GO:0046982 protein heterodimerization activity, GO:0003723 RNA binding, GO:0016020 membrane, GO:0006334 nucleosome assembly, GO:0005694 chromosome, GO:0005515 protein binding, GO:0005576 extracellular region, GO:0005654 nucleoplasm, GO:0070062 extracellular exosome, GO:0044267 ce…
P04217	2	2	43.53	5.28239	10.1007	7.04066	5.63943	7.14363	8.01316	7.0617	NA	7.1444	8.99434	6.39192	8.22682	6.16211	7.16335	7.03242	7.36426	NA	11.9146	12.5769	NA	8.86874	7.93394	12.143	8.76449	6.10368	A1BG	P04217	GO:0005615 extracellular space, GO:0005576 extracellular region, GO:0070062 extracellular exosome, GO:0003674 molecular_function, GO:0008150 biological_process, GO:0072562 blood microparticle, GO:0062023 collagen-containing extracellular matrix, GO:0043312 neutrophil degranulation, GO:0002576 platelet degranulation, GO:0034774 secretory granule lumen, GO:1904813 ficolin-1-rich granule lumen, GO:0…
Q96KN2	12	11	468.39	19.694	18.1659	20.0015	16.6825	20.3666	20.1874	10.9013	14.7368	15.4109	21.4623	22.356	22.5016	13.2398	21.0311	18.9861	20.892	20.398	21.8442	19.8655	20.943	20.3881	19.8903	19.8317	21.2576	15.6961	CNDP1	Q96KN2	GO:0016787 hydrolase activity, GO:0006508 proteolysis, GO:0016805 dipeptidase activity, GO:0008237 metallopeptidase activity, GO:0046872 metal ion binding, GO:0008233 peptidase activity, GO:0005576 extracellular region, GO:0004180 carboxypeptidase activity, GO:0005829 cytosol, GO:0032268 regulation of cellular protein metabolic process
P30101	4	4	112.18	17.3724	16.245	18.4123	15.1566	15.1603	15.2184	9.8078	13.5006	18.2131	17.6282	18.1219	19.5698	12.961	16.9238	16.5848	17.4304	17.4616	15.507	17.1053	17.5907	16.3866	16.5336	17.3515	19.1396	14.6744	PDIA3	P30101	GO:0045454 cell redox homeostasis, GO:0016853 isomerase activity, GO:0003756 protein disulfide isomerase activity, GO:0005623 cell, GO:0003723 RNA binding, GO:0005634 nucleus, GO:0005783 endoplasmic reticulum, GO:0005925 focal adhesion, GO:0005615 extracellular space, GO:0055114 oxidation-reduction process, GO:0005515 protein binding, GO:0006508 proteolysis, GO:0042470 melanosome, GO:0042802 iden…
P09417	5	4	320.12	13.9456	13.0402	15.4447	9.21393	14.1041	13.9763	5.15551	8.08894	12.4997	14.9032	16.8054	16.5356	7.78565	15.4088	13.575	17.0077	16.2947	14.241	13.7039	15.7462	14.2631	12.8884	12.7344	15.922	11.1343	QDPR	P09417	GO:0016491 oxidoreductase activity, GO:0055114 oxidation-reduction process, GO:0022900 electron transport chain, GO:0005737 cytoplasm, GO:0004155 6,7-dihydropteridine reductase activity, GO:0042802 identical protein binding, GO:0070402 NADPH binding, GO:0070404 NADH binding, GO:0001889 liver development, GO:0006559 L-phenylalanine catabolic process, GO:0006729 tetrahydrobiopterin biosynthetic pro…
Q00610;P53675	14	12	579.41	16.379	14.681	18.6328	15.1565	14.056	13.7253	7.16493	11.9063	17.589	17.1011	16.593	18.6546	10.9987	16.0086	15.6378	16.443	15.8927	15.4002	16.5941	16.808	15.2448	15.9663	16.3317	18.0265	13.4982	CLTC	Q00610	GO:0005515 protein binding, GO:0006886 intracellular protein transport, GO:0016192 vesicle-mediated transport, GO:0005198 structural molecule activity, GO:0030130 clathrin coat of trans-Golgi network vesicle, GO:0030132 clathrin coat of coated pit, GO:0032051 clathrin light chain binding, GO:0071439 clathrin complex, GO:0003723 RNA binding, GO:0005737 cytoplasm, GO:0016020 membrane, GO:0005856 cy…
Q8TER0	12	10	491.8	18.6624	16.1429	19.3864	13.2682	18.3984	18.8786	11.5946	14.7404	13.3307	18.7906	20.5536	20.0791	12.9817	19.3362	16.3715	18.7043	18.552	21.2206	20.4666	19.7186	19.4294	16.0206	18.0849	20.0708	14.4376	SNED1	Q8TER0	GO:0005515 protein binding, GO:0005509 calcium ion binding, GO:0007160 cell-matrix adhesion, GO:0005576 extracellular region, GO:0005112 Notch binding
Q92954	32	29	1540.59	17.2752	17.0701	17.8317	14.7492	15.9609	16.2479	9.33901	11.909	19.3145	17.8924	18.9975	19.3746	11.6572	17.5756	16.3272	18.0226	17.0823	16.9158	17.4481	18.7229	19.0244	17.1628	17.5414	19.1828	15.7293	PRG4	Q92954	GO:0006955 immune response, GO:0005044 scavenger receptor activity, GO:0030247 polysaccharide binding, GO:0005576 extracellular region, GO:0006897 endocytosis, GO:0062023 collagen-containing extracellular matrix, GO:0030021 extracellular matrix structural constituent conferring compression resistance
P49908	5	5	307.57	13.3932	12.0805	12.5638	8.60044	13.5021	13.2301	7.67788	10.7007	9.72624	13.6846	15.4552	15.7031	9.70584	13.6592	12.1454	15.5362	15.3506	14.5229	12.9901	13.9706	13.9434	12.565	12.4193	15.3164	10.3091	SELENOP	P49908	GO:0008430 selenium binding, GO:0005576 extracellular region, GO:0005615 extracellular space, GO:0070062 extracellular exosome, GO:0006979 response to oxidative stress, GO:0002576 platelet degranulation, GO:0031089 platelet dense granule lumen, GO:0010269 response to selenium ion, GO:0001887 selenium compound metabolic process, GO:0007420 brain development, GO:0007626 locomotory behavior, GO:0009…
P01009	25	24	1547.05	13.3571	11.8738	13.5505	11.452	12.9455	11.8891	10.8075	11.7253	14.1093	13.0266	14.6812	15.2351	11.8742	15.0336	13.0591	14.4389	16.6065	15.2071	12.7203	14.9059	16.9612	12.4002	12.3535	14.2341	10.0263	SERPINA1	P01009	GO:0005615 extracellular space, GO:0043231 intracellular membrane-bounded organelle, GO:0005783 endoplasmic reticulum, GO:0005794 Golgi apparatus, GO:0005515 protein binding, GO:0005576 extracellular region, GO:0042802 identical protein binding, GO:0000139 Golgi membrane, GO:0004867 serine-type endopeptidase inhibitor activity, GO:0030414 peptidase inhibitor activity, GO:0007596 blood coagulation…
P13473	2	2	73.66	13.1661	10.4374	13.9284	9.02803	12.8955	14.104	9.4889	8.3731	10.2028	14.5106	15.8234	15.2015	8.75161	14.9209	12.8439	16.2822	17.1538	16.0188	13.4566	14.558	13.4656	12.4786	13.8564	16.3759	9.23294	LAMP2	P13473	GO:0016020 membrane, GO:0005623 cell, GO:0016021 integral component of membrane, GO:0005768 endosome, GO:0005765 lysosomal membrane, GO:0005615 extracellular space, GO:0005886 plasma membrane, GO:0031410 cytoplasmic vesicle, GO:0006914 autophagy, GO:0005764 lysosome, GO:0070062 extracellular exosome, GO:0050821 protein stabilization, GO:0000421 autophagosome membrane, GO:0010008 endosome membrane…
Q15582;Q9P2Q2	24	19	1387.57	15.1155	12.4457	15.636	10.7739	16.3635	18.2405	7.86803	7.52813	10.9889	17.9585	18.8072	17.4818	10.0148	17.4857	15.6585	18.0421	17.6374	16.9937	15.1466	17.1508	16.1753	15.5054	14.9586	17.586	11.1142	TGFBI	Q15582	GO:0005515 protein binding, GO:0007155 cell adhesion, GO:0008283 cell population proliferation, GO:0005178 integrin binding, GO:0050840 extracellular matrix binding, GO:0005518 collagen binding, GO:0005615 extracellular space, GO:0005576 extracellular region, GO:0050896 response to stimulus, GO:0005886 plasma membrane, GO:0002062 chondrocyte differentiation, GO:0030198 extracellular matrix organi…
Q6UW01	3	3	174.76	10.5787	12.0703	11.3333	9.65777	11.9417	11.5893	6.95426	10.8048	11.4982	13.4651	15.3215	13.3954	10.2046	12.3788	12.7409	14.1381	13.5895	12.4252	11.2722	10.9509	12.9246	12.0354	11.6158	11.8666	8.72326	CBLN3	Q6UW01	GO:0005515 protein binding, GO:0005783 endoplasmic reticulum, GO:0005794 Golgi apparatus, GO:0005576 extracellular region, GO:0030054 cell junction, GO:0045202 synapse, GO:0005615 extracellular space
P18428	8	8	374.21	11.8563	8.56284	12.4518	4.97063	10.5736	12.9753	7.01285	8.95908	6.68125	11.8007	14.6038	15.0079	9.00135	12.8019	10.5013	14.2179	14.8339	12.2035	12.3803	13.1273	13.1277	10.342	10.8774	13.647	10.1405	LBP	P18428	GO:0008289 lipid binding, GO:0005615 extracellular space, GO:0045087 innate immune response, GO:0001530 lipopolysaccharide binding, GO:0006953 acute-phase response, GO:0050829 defense response to Gram-negative bacterium, GO:0043032 positive regulation of macrophage activation, GO:0032755 positive regulation of interleukin-6 production, GO:0016020 membrane, GO:0005515 protein binding, GO:0005576 e…
Q99435	14	14	580.33	13.2964	11.7307	13.508	9.04309	12.8287	13.3401	9.19665	11.215	9.92014	14.4349	15.8305	15.3632	10.5351	14.1219	12.2456	14.9133	14.6612	16.216	14.5198	15.0006	14.4451	12.4394	13.1581	15.5808	11.4847	NELL2	Q99435	GO:0005515 protein binding, GO:0005509 calcium ion binding, GO:0005623 cell, GO:0005576 extracellular region, GO:0005737 cytoplasm, GO:0008201 heparin binding, GO:0005080 protein kinase C binding, GO:0070050 neuron cellular homeostasis
Q8TCC7	3	2	87.33	14.7549	12.983	15.6111	9.45597	14.6084	15.2261	8.15224	12.727	12.5668	16.0217	16.3974	16.2266	11.7461	15.4766	14.4038	15.3249	15.2643	16.6386	15.2751	16.3602	15.5103	13.5267	15.7052	16.5809	12.6689	SLC22A8	Q8TCC7	GO:0016021 integral component of membrane, GO:0022857 transmembrane transporter activity, GO:0055085 transmembrane transport, GO:0016020 membrane, GO:0015698 inorganic anion transport, GO:0006811 ion transport, GO:0005886 plasma membrane, GO:0070062 extracellular exosome, GO:0016323 basolateral plasma membrane, GO:0016324 apical plasma membrane, GO:0009636 response to toxic substance, GO:0005452 …
Q8N6Y2	3	2	96.03	18.3651	15.6202	19.2048	14.6616	19.7849	18.9716	11.8406	12.2494	16.2599	19.9799	19.5657	20.8836	11.7763	20.2997	16.3261	18.525	18.3089	22.8162	20.6993	20.6783	19.8514	16.347	18.3352	20.2524	15.3777	LRRC17	Q8N6Y2	GO:0005515 protein binding, GO:0005615 extracellular space, GO:0005576 extracellular region, GO:0031012 extracellular matrix, GO:0001503 ossification, GO:0045671 negative regulation of osteoclast differentiation, GO:0048539 bone marrow development
Q9NP91	3	3	117.21	18.4836	16.1312	19.2772	16.0156	18.7314	19.6185	10.8452	15.9741	17.3899	19.513	20.059	20.1874	14.231	18.8197	18.0973	19.0161	18.4386	19.6896	17.5471	19.5037	19.4022	16.9522	18.9756	19.8696	15.1537	SLC6A20	Q9NP91	GO:0016021 integral component of membrane, GO:0005328 neurotransmitter:sodium symporter activity, GO:0016020 membrane, GO:0005887 integral component of plasma membrane, GO:0015293 symporter activity, GO:0005886 plasma membrane, GO:0003333 amino acid transmembrane transport, GO:0005515 protein binding, GO:0055085 transmembrane transport, GO:0006865 amino acid transport, GO:0016324 apical plasma me…
Q9Y6C2	13	12	666.18	18.1892	17.3042	19.3818	14.1596	18.3707	19.9007	13.4437	13.9577	15.742	19.9602	20.362	20.0363	14.339	19.0495	18.2552	20.3084	20.3844	19.8091	18.8386	20.0577	18.8598	18.0584	18.7092	20.524	16.5334	EMILIN1	Q9Y6C2	GO:0005515 protein binding, GO:0010628 positive regulation of gene expression, GO:0010629 negative regulation of gene expression, GO:0016525 negative regulation of angiogenesis, GO:0070373 negative regulation of ERK1 and ERK2 cascade, GO:0030948 negative regulation of vascular endothelial growth factor receptor signaling pathway, GO:0032966 negative regulation of collagen biosynthetic process, GO…
P16070	4	4	200.16	11.1086	7.73557	12.4992	5.97867	12.2374	10.1534	7.07993	5.74342	9.11436	12.9572	13.4529	13.5615	6.15146	11.3093	10.8584	13.6195	11.8336	11.6912	8.05279	11.1371	11.579	10.7071	9.51061	11.4048	7.60192	CD44	P16070	GO:0016021 integral component of membrane, GO:0007155 cell adhesion, GO:0005540 hyaluronic acid binding, GO:0070374 positive regulation of ERK1 and ERK2 cascade, GO:0016020 membrane, GO:0005794 Golgi apparatus, GO:0043066 negative regulation of apoptotic process, GO:0005829 cytosol, GO:0005886 plasma membrane, GO:0005925 focal adhesion, GO:0042995 cell projection, GO:0005515 protein binding, GO:0…
Q9H4D0	1	1	37.89	17.417	16.2108	18.3289	14.4671	17.107	17.9373	10.5578	12.0931	14.8038	18.8304	20.2611	20.0344	11.5508	18.578	16.9834	18.9046	18.5156	19.8855	18.1996	18.9966	18.7425	17.6043	18.0077	18.7479	15.3214	CLSTN2	Q9H4D0	GO:0016020 membrane, GO:0005509 calcium ion binding, GO:0007156 homophilic cell adhesion via plasma membrane adhesion molecules, GO:0016021 integral component of membrane, GO:0005783 endoplasmic reticulum, GO:0005789 endoplasmic reticulum membrane, GO:0007155 cell adhesion, GO:0005794 Golgi apparatus, GO:0005886 plasma membrane, GO:0042995 cell projection, GO:0030054 cell junction, GO:0000139 Gol…
P02654	6	5	305.91	13.7678	12.3302	14.3788	7.78953	11.9135	14.9959	6.77769	11.4733	10.5285	13.7674	16.37	15.6413	10.9378	14.1621	13.8295	14.2312	15.8358	16.1345	15.2062	15.2709	15.1351	12.8476	14.2498	14.9607	10.4395	APOC1	P02654	GO:0005576 extracellular region, GO:0042157 lipoprotein metabolic process, GO:0045717 negative regulation of fatty acid biosynthetic process, GO:0051005 negative regulation of lipoprotein lipase activity, GO:0006641 triglyceride metabolic process, GO:0008203 cholesterol metabolic process, GO:0043085 positive regulation of catalytic activity, GO:0006869 lipid transport, GO:0034361 very-low-density…
P14543	55	54	3570.85	17.1175	13.2669	17.7653	10.8702	16.2622	17.6769	10.0076	10.9236	11.6224	17.0084	19.0287	18.6506	10.2786	17.5445	14.7235	18.1467	18.0463	18.9846	18.4865	19.1356	17.8596	15.561	16.6299	18.8254	12.7803	NID1	P14543	GO:0007160 cell-matrix adhesion, GO:0005509 calcium ion binding, GO:0007155 cell adhesion, GO:0005576 extracellular region, GO:0005886 plasma membrane, GO:0043235 receptor complex, GO:0060070 canonical Wnt signaling pathway, GO:0070062 extracellular exosome, GO:0062023 collagen-containing extracellular matrix, GO:0005604 basement membrane, GO:0017147 Wnt-protein binding, GO:0042813 Wnt-activated …
Q9H4M9	7	6	283.4	21.6704	20.9549	22.3436	18.1363	22.6338	21.0955	12.7627	15.0965	21.1415	22.3798	21.8988	23.6282	14.8189	22.3884	20.6491	21.6782	21.722	21.4618	21.835	22.4219	22.8262	21.4818	22.7205	23.6106	19.7139	EHD1	Q9H4M9	GO:0005515 protein binding, GO:0005525 GTP binding, GO:0005509 calcium ion binding, GO:0032456 endocytic recycling, GO:0042632 cholesterol homeostasis, GO:0016020 membrane, GO:0006886 intracellular protein transport, GO:0015031 protein transport, GO:0046872 metal ion binding, GO:0000166 nucleotide binding, GO:0005524 ATP binding, GO:0005768 endosome, GO:0005886 plasma membrane, GO:0042995 cell pr…
P23435	2	2	79.03	16.4664	15.1466	16.937	13.5185	15.9259	16.5167	7.50991	12.2894	12.0869	16.3347	17.4767	17.8991	11.9668	16.0876	15.3205	17.5284	16.9342	16.9066	15.7533	16.6538	16.4503	14.9206	15.8417	17.3836	12.2026	CBLN1	P23435	GO:0005515 protein binding, GO:0016020 membrane, GO:0005886 plasma membrane, GO:0005576 extracellular region, GO:0030054 cell junction, GO:0045202 synapse, GO:0045211 postsynaptic membrane, GO:0062023 collagen-containing extracellular matrix, GO:0007399 nervous system development, GO:0007268 chemical synaptic transmission, GO:0050808 synapse organization, GO:0007157 heterophilic cell-cell adhesio…
P01019	17	14	1061.88	12.5183	12.5365	14.4218	10.4753	14.151	14.8203	7.81541	8.51546	9.11638	15.1776	16.1409	15.6574	7.77509	13.393	11.4302	13.2331	13.1719	16.2179	13.6286	13.6698	15.7585	13.0861	13.6146	14.5469	9.32464	AGT	P01019	GO:0005615 extracellular space, GO:0003081 regulation of systemic arterial blood pressure by renin-angiotensin, GO:1903779 regulation of cardiac conduction, GO:0010595 positive regulation of endothelial cell migration, GO:0050729 positive regulation of inflammatory response, GO:0014068 positive regulation of phosphatidylinositol 3-kinase signaling, GO:0010613 positive regulation of cardiac muscle…
P05120	2	1	58.64	13.9149	10.1273	15.1003	6.31275	13.2365	12.4979	6.1825	4.10827	10.5493	13.8772	14.3048	15.0065	6.77798	14.8319	12.4085	15.2485	14.4373	13.7116	12.1689	14.2019	14.1004	12.0073	13.1196	15.3337	10.4196	SERPINB2	P05120	GO:0005615 extracellular space, GO:0004867 serine-type endopeptidase inhibitor activity, GO:0043066 negative regulation of apoptotic process, GO:0010951 negative regulation of endopeptidase activity, GO:0005737 cytoplasm, GO:0005576 extracellular region, GO:0005886 plasma membrane, GO:0030414 peptidase inhibitor activity, GO:0010466 negative regulation of peptidase activity, GO:0035722 interleuki…
P61916	4	4	174.92	14.6969	13.0592	14.818	11.6515	14.9722	16.7649	9.60327	11.4846	9.3726	15.596	16.6538	16.1347	11.1929	15.1129	12.9198	14.916	15.2883	16.4315	15.1852	13.0235	17.621	16.5522	17.7245	15.4359	5.72207	NPC2	P61916	GO:0032367 intracellular cholesterol transport, GO:0005783 endoplasmic reticulum, GO:0006629 lipid metabolic process, GO:0005615 extracellular space, GO:0008202 steroid metabolic process, GO:0005515 protein binding, GO:0005576 extracellular region, GO:0006869 lipid transport, GO:0008203 cholesterol metabolic process, GO:0005764 lysosome, GO:0070062 extracellular exosome, GO:0009615 response to vi…
P10301	4	2	243.27	13.6066	12.1278	13.7074	11.3306	13.6194	13.6767	11.2859	13.5766	13.2278	14.4787	15.6033	15.4233	12.0913	14.8956	12.9354	15.0363	14.5879	16.0738	14.3945	14.8386	14.2222	12.7017	12.8136	14.2767	11.291	RRAS	P10301	GO:0007165 signal transduction, GO:0016020 membrane, GO:0005525 GTP binding, GO:0003924 GTPase activity, GO:0000166 nucleotide binding, GO:0005925 focal adhesion, GO:0030336 negative regulation of cell migration, GO:0005886 plasma membrane, GO:0005515 protein binding, GO:0070062 extracellular exosome, GO:0019003 GDP binding, GO:0044877 protein-containing complex binding, GO:0060325 face morphogen…
Q9UK41	3	3	193.36	8.66716	10.6627	9.94254	5.95476	7.25242	10.8276	3.92836	7.09347	8.94667	7.35477	11.5308	10.9395	7.01437	6.63772	9.05355	11.1368	12.9012	8.5114	10.1176	1.82977	8.74773	8.87403	8.2258	11.5511	NA	VPS28	Q9UK41	GO:0032509 endosome transport via multivesicular body sorting pathway, GO:0000813 ESCRT I complex, GO:0005737 cytoplasm, GO:0016020 membrane, GO:0015031 protein transport, GO:0005768 endosome, GO:0005886 plasma membrane, GO:0005515 protein binding, GO:0005769 early endosome, GO:0031902 late endosome membrane, GO:0070062 extracellular exosome, GO:0016197 endosomal transport, GO:0016236 macroautoph…
P02768	76	72	5268.67	17.3179	12.9997	18.7297	11.1874	18.1962	16.8243	10.3163	10.333	14.3702	17.6492	20.2799	19.8722	10.8665	18.6682	17.1724	20.5222	20.2221	19.3356	18.0521	19.5936	18.0571	16.8972	17.1473	20.3517	14.8255	ALB	P02768	GO:0005615 extracellular space, GO:0005794 Golgi apparatus, GO:0005783 endoplasmic reticulum, GO:0005634 nucleus, GO:0046872 metal ion binding, GO:0043066 negative regulation of apoptotic process, GO:0003677 DNA binding, GO:0005515 protein binding, GO:0005576 extracellular region, GO:0008289 lipid binding, GO:0098869 cellular oxidant detoxification, GO:0006898 receptor-mediated endocytosis, GO:00…
Q96AM1	2	2	76.45	19.8477	18.323	20.7134	16.6011	20.097	20.8205	14.0735	17.8571	16.3764	21.0506	21.6115	22.0819	16.2384	20.9234	18.3452	20.1415	20.2323	21.9061	20.8007	20.9151	20.9886	19.2554	20.4006	21.3432	17.4638	MRGPRF	Q96AM1	GO:0007186 G protein-coupled receptor signaling pathway, GO:0016021 integral component of membrane, GO:0004930 G protein-coupled receptor activity, GO:0016020 membrane, GO:0005886 plasma membrane, GO:0031965 nuclear membrane, GO:0007165 signal transduction
Q9UHG2	2	2	147.26	13.8456	11.7787	13.8683	9.77386	13.5221	14.6244	10.3235	9.60965	11.2368	14.3592	16.9073	15.8924	9.54025	14.9089	12.5976	16.2966	14.9469	15.6495	14.2576	15.2476	14.71	13.4865	13.0893	15.5898	10.8934	PCSK1N	Q9UHG2	GO:0004866 endopeptidase inhibitor activity, GO:0010951 negative regulation of endopeptidase activity, GO:0005794 Golgi apparatus, GO:0005576 extracellular region, GO:0007218 neuropeptide signaling pathway, GO:0005615 extracellular space, GO:0005102 signaling receptor binding, GO:0004867 serine-type endopeptidase inhibitor activity, GO:0002021 response to dietary excess, GO:0009409 response to co…
Q38SD2	3	3	84.83	10.1401	9.41478	12.4516	8.83167	8.96473	12.3073	NA	7.16723	10.4261	10.1472	12.9015	11.7085	7.6872	10.4657	12.0401	10.1501	13.416	10.3998	10.9464	11.0362	10.819	10.6917	9.41439	10.044	9.3314	LRRK1	Q38SD2	GO:0005524 ATP binding, GO:0005515 protein binding, GO:0006468 protein phosphorylation, GO:0004672 protein kinase activity, GO:0005737 cytoplasm, GO:0046872 metal ion binding, GO:0000166 nucleotide binding, GO:0004674 protein serine/threonine kinase activity, GO:0016301 kinase activity, GO:0016740 transferase activity, GO:0016310 phosphorylation, GO:0005829 cytosol, GO:0005739 mitochondrion, GO:0…
Q8IW75	2	2	71.31	20.4334	18.6151	22.5987	14.6061	20.9315	21.7347	12.9646	15.6586	16.283	22.6753	24.6076	24.7832	14.5224	23.0245	20.8618	23.9762	24.9722	23.5315	21.0635	22.0156	21.6284	21.0581	20.9814	22.6332	16.9834	SERPINA12	Q8IW75	GO:0005615 extracellular space, GO:0005576 extracellular region, GO:0004867 serine-type endopeptidase inhibitor activity, GO:0030414 peptidase inhibitor activity, GO:0010466 negative regulation of peptidase activity, GO:0010951 negative regulation of endopeptidase activity, GO:0014068 positive regulation of phosphatidylinositol 3-kinase signaling, GO:0045721 negative regulation of gluconeogenesis…
Q92673	69	64	3946.01	9.5752	9.98895	10.8434	10.1852	10.4951	10.6677	4.207	NA	12.5699	9.70889	9.91323	12.5021	NA	11.453	11.3289	10.7719	6.91128	NA	10.8742	11.1398	11.0049	10.4289	11.2521	13.066	9.50475	SORL1	Q92673	GO:0016021 integral component of membrane, GO:0005515 protein binding, GO:0005623 cell, GO:0016020 membrane, GO:0005783 endoplasmic reticulum, GO:0005789 endoplasmic reticulum membrane, GO:0005768 endosome, GO:0005794 Golgi apparatus, GO:0005615 extracellular space, GO:0005886 plasma membrane, GO:0005576 extracellular region, GO:0031410 cytoplasmic vesicle, GO:0000139 Golgi membrane, GO:0007218 n…
P00491	1	1	48.67	14.35	12.1157	15.1358	11.4936	12.7277	14.3752	8.00069	9.56426	11.8837	14.0226	15.5785	15.5131	9.4657	15.2647	13.4387	15.1687	16.078	15.381	14.0762	15.4081	14.4737	12.9883	14.4053	15.7067	11.3031	PNP	P00491	GO:0003824 catalytic activity, GO:0009116 nucleoside metabolic process, GO:0006139 nucleobase-containing compound metabolic process, GO:0004731 purine-nucleoside phosphorylase activity, GO:0016763 transferase activity, transferring pentosyl groups, GO:0005737 cytoplasm, GO:0016740 transferase activity, GO:0005829 cytosol, GO:0016757 transferase activity, transferring glycosyl groups, GO:0005856 c…
P19022	3	3	139.86	12.8052	10.9463	13.1208	8.6881	12.2726	13.2179	9.14759	8.96102	10.0757	13.1739	15.4813	15.1494	8.10802	14.1247	10.9964	15.0028	13.9938	15.0526	13.6276	13.8637	12.6879	11.5279	11.3881	14.3937	9.9333	CDH2	P19022	GO:0005886 plasma membrane, GO:0016020 membrane, GO:0005509 calcium ion binding, GO:0007156 homophilic cell adhesion via plasma membrane adhesion molecules, GO:0007155 cell adhesion, GO:0009966 regulation of signal transduction, GO:0098609 cell-cell adhesion, GO:0005737 cytoplasm, GO:0016021 integral component of membrane, GO:0046872 metal ion binding, GO:0005925 focal adhesion, GO:0005515 protei…
P23634	13	1	714.55	15.364	12.1331	16.0408	11.5181	14.3701	14.524	8.15095	10.0299	11.571	15.4571	16.5995	16.7935	8.50814	14.8486	13.3459	17.1316	16.6809	15.3359	14.9411	14.991	14.9875	14.3701	13.5698	15.4563	11.1411	ATP2B4	P23634	GO:0016021 integral component of membrane, GO:0005524 ATP binding, GO:0016020 membrane, GO:0070588 calcium ion transmembrane transport, GO:0000166 nucleotide binding, GO:0005388 calcium transmembrane transporter activity, phosphorylative mechanism, GO:0010629 negative regulation of gene expression, GO:0051001 negative regulation of nitric-oxide synthase activity, GO:0070885 negative regulation of…
Q92911	22	22	1403.36	22.9855	22.3315	24.6117	18.0887	23.6364	25.0607	14.5033	16.9025	20.2896	24.6907	25.4521	25.2716	16.6622	24.251	23.1699	25.3492	25.6586	24.2019	23.4597	25.5284	23.4061	22.9943	23.6975	25.5923	20.3934	SLC5A5	Q92911	GO:0016021 integral component of membrane, GO:0016020 membrane, GO:0022857 transmembrane transporter activity, GO:0055085 transmembrane transport, GO:0006590 thyroid hormone generation, GO:0008507 sodium:iodide symporter activity, GO:0015705 iodide transport, GO:0005886 plasma membrane, GO:0005634 nucleus, GO:0015293 symporter activity, GO:0006811 ion transport, GO:0006814 sodium ion transport, G…
P01619	2	1	151.57	15.7572	13.5751	15.3317	11.1711	15.5567	16.3119	11.4035	11.6701	12.5165	15.5151	17.441	17.6673	11.2985	16.4338	13.6853	17.0202	17.1018	16.6662	15.5274	17.4576	16.8892	14.1959	14.5706	17.9223	13.0264	IGKV3-20	P01619	GO:0016020 membrane, GO:0005615 extracellular space, GO:0005886 plasma membrane, GO:0005576 extracellular region, GO:0006955 immune response, GO:0002376 immune system process, GO:0002250 adaptive immune response, GO:0002377 immunoglobulin production, GO:0019814 immunoglobulin complex, GO:0006898 receptor-mediated endocytosis, GO:0006956 complement activation, GO:0006958 complement activation, cla…
P17844	2	1	69.21	11.8174	11.3346	11.8985	8.47592	11.6879	12.6881	6.70095	9.33316	9.71372	12.8927	12.5795	12.8628	8.66691	11.9911	11.8094	11.9013	13.154	13.1469	12.9057	11.7056	12.5389	11.4676	12.6787	12.1859	9.34729	DDX5	P17844	GO:0005524 ATP binding, GO:0003676 nucleic acid binding, GO:0030509 BMP signaling pathway, GO:0003723 RNA binding, GO:0006397 mRNA processing, GO:0008380 RNA splicing, GO:0005634 nucleus, GO:0016020 membrane, GO:0000166 nucleotide binding, GO:0016787 hydrolase activity, GO:0005515 protein binding, GO:0005681 spliceosomal complex, GO:0048511 rhythmic process, GO:0004386 helicase activity, GO:00003…
Q14766	11	10	510.41	16.468	12.1451	16.3717	11.6151	14.9657	14.9032	7.90873	9.39613	11.5036	17.4962	14.9295	15.9674	10.5371	13.9603	11.1453	14.0678	14.2784	18.2452	18.5865	14.7509	19.217	15.0972	17.5948	17.6858	11.8918	LTBP1	Q14766	GO:0005509 calcium ion binding, GO:0005576 extracellular region, GO:0005515 protein binding, GO:0007178 transmembrane receptor protein serine/threonine kinase signaling pathway, GO:0044267 cellular protein metabolic process, GO:0062023 collagen-containing extracellular matrix, GO:0043687 post-translational protein modification, GO:0005788 endoplasmic reticulum lumen, GO:0005201 extracellular matr…
O15431	5	5	188.67	10.8344	10.3291	11.5124	10.9196	7.88225	9.69386	7.08228	4.41698	12.2005	12.2006	12.015	13.8433	9.04845	10.3673	10.0303	9.57739	8.93823	6.9785	10.7269	11.3222	9.90172	10.4524	11.0461	13.6062	8.19273	SLC31A1	O15431	GO:0016021 integral component of membrane, GO:0005375 copper ion transmembrane transporter activity, GO:0035434 copper ion transmembrane transport, GO:0005623 cell, GO:0016020 membrane, GO:0006811 ion transport, GO:0005886 plasma membrane, GO:0006878 cellular copper ion homeostasis, GO:0015677 copper ion import, GO:0055085 transmembrane transport, GO:0072719 cellular response to cisplatin, GO:009…
P11233	6	3	234.19	18.1514	16.3382	18.3405	13.891	18.3069	19.5018	11.7191	15.9212	13.9955	19.8619	20.0782	20.2515	13.8777	18.228	16.8407	17.613	19.0967	19.6918	18.328	18.1221	19.2114	17.2193	18.18	19.4249	15.2314	RALA	P11233	GO:0005886 plasma membrane, GO:0007165 signal transduction, GO:0016020 membrane, GO:0005525 GTP binding, GO:0003924 GTPase activity, GO:0007265 Ras protein signal transduction, GO:0000166 nucleotide binding, GO:0005925 focal adhesion, GO:0051301 cell division, GO:0006887 exocytosis, GO:0005515 protein binding, GO:0007049 cell cycle, GO:0009986 cell surface, GO:0070062 extracellular exosome, GO:00…
[truncated: 558 more rows]

## Sheet: Additional table 3
Additional table 3. GO term enrichment using gene set enrichment analysis comparing ALS and healthy control (positive score indicates enrichment in upregulated proteins in ALS)
GO Term ID	GO Description	Link	Enrichment Score	Normalised Enrichment Score	p-value	FDR-adjusted p-value	Number of overlap genes	Number of leading edge genes	Overlap genes (entrez)	Overlap genes (HGNC symbol)	GO Type
[truncated: 711 more rows]

## Sheet: Additional table 4
Additional table 4. GO term overrepresentation analysis comparing ALS and healthy control (positive score indicates enrichment in upregulated proteins in ALS)
[truncated: 773 more rows]

[truncated: 2 more sheets: Additional table 5, Additional table 6]
